# Supplementary material for: Epigenetic regulation of NfatC1 transcription and osteoclastogenesis by nicotinamide phosphoribosyl transferase in the pathogenesis of arthritis
Source: Cell Death Discov. 2019 Feb 6;5:62. doi: 10.1038/s41420-018-0134-6 (PMC6365567; doi:10.1038/s41420-018-0134-6)
Supplement: Supplementary file 1 — Epigenetic regulation of NfatC1 transcription and osteoclastogenesis by nicotinamide phosphoribosyl transferase in the pathogenesis of arthritis [file 41420_2018_134_MOESM1_ESM.xlsx]

## Sheet: ST1
Supplemental Table 1: RNA-seq data for 690 differentially expressed genes
gene_id	gene	WT	WTCIA	HT	HTCIA	Fold_change_WTCIAvsWT	Fold_change_HTCIAvsWTCIA	p_value_WTCIAvsWT	p_value_HTCIAvsWTCIA	ID	biotype	WT1	WT2	WTCIA1	WTCIA2	HT1	HT2	HTCIA1	HTCIA2
ENSMUSG00000082908	Gm13736	0.05	3.84404	0.05	0.05	76.8808	0.0130071	0.02675	0.02365	ENSMUSG00000082908	processed_pseudogene	0	0	0.529083	7.15899	0	0	0	0
ENSMUSG00000054594	Oscar	0.05	3.35867	0.05	0.321897	67.1734	0.0958406	5e-05	0.032	ENSMUSG00000054594	protein_coding	0	0	2.90427	3.81307	0	0	0.0527487	0.591045
ENSMUSG00000096074	Ighv1-72	0.05	2.53034	0.05	0.05	50.6068	0.0197602	0.0127	0.01465	ENSMUSG00000096074	IG_V_gene	0	0	0	5.06067	0	0	0	0
ENSMUSG00000029371	Cxcl5	1.06534	51.4677	0.507973	1.08486	48.3111	0.0210785	5e-05	5e-05	ENSMUSG00000029371	protein_coding	0.767623	1.36305	95.4164	7.5191	0.77643	0.239515	0.562102	1.60762
ENSMUSG00000026725	Tnn	0.921162	30.2359	1.09343	1.62407	32.8237	0.0537133	5e-05	5e-05	ENSMUSG00000026725	protein_coding	1.67031	0.172015	40.8055	19.6663	0.741375	1.44548	0.989037	2.2591
ENSMUSG00000078554	Fam229a	0.05	1.47172	0.05	0.05	29.4344	0.0339739	0.0028	0.00295	ENSMUSG00000078554	protein_coding	0	0	0.0655066	2.87792	0	0	0	0
ENSMUSG00000028238	Atp6v0d2	0.530347	13.1877	0.828086	3.142	24.8662	0.238252	5e-05	5e-05	ENSMUSG00000028238	protein_coding	0.653357	0.407338	17.6781	8.69731	0.370355	1.28582	1.39576	4.88823
ENSMUSG00000026582	Sele	0.383317	9.35571	1.49874	1.70201	24.4072	0.181922	0.0002	5e-05	ENSMUSG00000026582	protein_coding	0.766634	0	15.2865	3.42488	1.76173	1.23574	1.49119	1.91283
ENSMUSG00000017737	Mmp9	3.50628	79.4143	4.28783	26.6717	22.6492	0.335855	5e-05	5e-05	ENSMUSG00000017737	protein_coding	4.0585	2.95406	104.342	54.4862	3.62386	4.9518	25.6073	27.736
ENSMUSG00000050578	Mmp13	14.7626	324.888	15.6953	32.3157	22.0075	0.0994672	5e-05	5e-05	ENSMUSG00000050578	protein_coding	14.8777	14.6475	473.424	176.353	14.629	16.7615	21.5684	43.0629
ENSMUSG00000001348	Acp5	10.7902	193.552	18.7078	56.404	17.9378	0.291415	5e-05	5e-05	ENSMUSG00000001348	protein_coding	11.8696	9.71072	216.273	170.831	15.7016	21.714	23.8919	88.9162
ENSMUSG00000054196	Cthrc1	3.00738	50.7985	2.70092	3.13973	16.8913	0.0618075	0.0006	5e-05	ENSMUSG00000054196	protein_coding	2.48013	3.53463	79.2385	22.3585	2.0358	3.36605	1.45375	4.82571
ENSMUSG00000058914	C1qtnf3	1.18241	17.6823	1.59652	0.592945	14.9545	0.0335333	5e-05	0.0002	ENSMUSG00000058914	protein_coding	1.86304	0.501779	33.8522	1.51242	0.541146	2.6519	0.365443	0.820446
ENSMUSG00000027750	Postn	22.8082	303.221	33.1383	24.0155	13.2944	0.0792013	5e-05	5e-05	ENSMUSG00000027750	protein_coding	25.7037	19.9127	508.849	97.593	23.6504	42.6263	17.0002	31.0309
ENSMUSG00000011118	Panx3	0.523283	6.49053	0.589844	0.457115	12.4035	0.070428	0.00025	0.0008	ENSMUSG00000011118	protein_coding	0.635627	0.41094	7.59256	5.38849	0.747283	0.432406	0.293867	0.620363
ENSMUSG00000057751	Megf6	1.10975	13.5712	2.7003	1.9265	12.2291	0.141955	5e-05	5e-05	ENSMUSG00000057751	protein_coding	1.31118	0.908324	13.4691	13.6733	1.35319	4.04741	1.51584	2.33717
ENSMUSG00000062609	Kcnj15	1.72324	18.8803	0.458306	1.00562	10.9563	0.0532629	5e-05	5e-05	ENSMUSG00000062609	protein_coding	1.33582	2.11066	20.6138	17.1467	0.428654	0.487958	0.60042	1.41082
ENSMUSG00000020805	Slc13a5	0.585123	5.34206	0.525676	1.07412	9.12981	0.201069	0.0003	0.00035	ENSMUSG00000020805	protein_coding	0.857829	0.312418	6.13823	4.5459	0.354771	0.696581	1.13665	1.01159
ENSMUSG00000028111	Ctsk	40.0214	356.001	43.2131	75.3877	8.89527	0.211763	5e-05	5e-05	ENSMUSG00000028111	protein_coding	45.8242	34.2186	457.84	254.162	36.5571	49.8691	35.5325	115.243
ENSMUSG00000022015	Tnfsf11	0.54061	4.66471	0.649933	0.995678	8.6286	0.213449	0.00395	0.001	ENSMUSG00000022015	protein_coding	0.614917	0.466304	6.61523	2.71418	0.31814	0.981725	0.722557	1.2688
ENSMUSG00000022483	Col2a1	6.0705	49.5944	7.77205	6.22351	8.16974	0.125488	5e-05	5e-05	ENSMUSG00000022483	protein_coding	6.97038	5.17062	26.3603	72.8284	6.52449	9.01961	5.62735	6.81966
ENSMUSG00000032122	Slc37a2	2.00797	16.3059	2.93346	5.72649	8.12059	0.351191	5e-05	0.0001	ENSMUSG00000032122	protein_coding	2.6335	1.38244	19.5942	13.0176	3.36936	2.49756	3.81622	7.63676
ENSMUSG00000042436	Mfap4	1.88758	15.0834	3.1324	2.45043	7.99087	0.162459	0.00875	0.00215	ENSMUSG00000042436	protein_coding	2.54918	1.22598	23.2753	6.89136	1.05397	5.21084	1.75013	3.15072
ENSMUSG00000025491	Ifitm1	3.03807	24.1439	3.17036	5.47771	7.94712	0.226878	0.0003	0.0007	ENSMUSG00000025491	protein_coding	3.43498	2.64115	38.4573	9.83047	1.81555	4.52516	5.0267	5.92872
ENSMUSG00000030074	Gxylt2	1.21573	9.56935	1.82322	2.17836	7.87128	0.227639	0.00015	0.00035	ENSMUSG00000030074	protein_coding	1.27168	1.15979	11.4831	7.65564	1.58413	2.06232	1.78854	2.56818
ENSMUSG00000027997	Casp6	1.37077	10.5332	2.06542	3.25827	7.68415	0.309333	0.00095	0.00895	ENSMUSG00000027997	protein_coding	2.48272	0.258818	6.95297	14.1134	2.64276	1.48808	2.65742	3.85912
ENSMUSG00000074486	Bglap2	25.1207	188.734	36.8862	47.7538	7.51309	0.253022	5e-05	5e-05	ENSMUSG00000074486	protein_coding	44.2924	5.94907	133.914	243.554	40.8094	32.9631	41.6478	53.8598
ENSMUSG00000024598	Fbn2	0.42448	3.11229	0.613531	0.57092	7.33201	0.18344	5e-05	5e-05	ENSMUSG00000024598	protein_coding	0.376859	0.472101	4.98536	1.23922	0.599288	0.627773	0.413358	0.728482
ENSMUSG00000026580	Selp	3.03168	22.2134	3.23146	3.97976	7.32709	0.17916	0.00195	0.00395	ENSMUSG00000026580	protein_coding	1.43989	4.62346	31.1844	13.2424	3.15261	3.31031	3.28114	4.67837
ENSMUSG00000052316	Lrrc15	0.550208	3.88659	1.65596	0.678628	7.06386	0.174608	0.0001	5e-05	ENSMUSG00000052316	protein_coding	0.72263	0.377786	4.82853	2.94465	0.599951	2.71197	0.506369	0.850888
ENSMUSG00000000031	H19	9.13021	62.4918	10.0259	14.9907	6.84451	0.239883	5e-05	5e-05	ENSMUSG00000000031	lincRNA	7.95435	10.3061	103.445	21.5391	12.0239	8.02789	18.9315	11.0498
ENSMUSG00000036596	Cpz	0.698008	4.68247	0.719536	0.785547	6.70833	0.167763	0.00235	0.00155	ENSMUSG00000036596	protein_coding	0.931709	0.464308	6.6626	2.70233	0.950317	0.488754	0.553431	1.01766
ENSMUSG00000029161	Cgref1	2.69213	17.6127	3.30809	4.32062	6.54229	0.245313	5e-05	0.0001	ENSMUSG00000029161	protein_coding	4.63297	0.751299	20.9467	14.2787	2.91442	3.70177	3.74827	4.89297
ENSMUSG00000022303	Dcstamp	0.529807	3.41866	0.152617	0.723512	6.45265	0.211636	0.02025	0.006	ENSMUSG00000022303	protein_coding	1.05961	0	4.25523	2.58209	0.12004	0.185195	0.408769	1.03826
ENSMUSG00000041608	Entpd3	0.463624	2.94293	0.212883	1.06836	6.34767	0.363026	0.0029	0.01155	ENSMUSG00000041608	protein_coding	0.335914	0.591334	2.45354	3.43231	0.322149	0.103616	0.971084	1.16564
ENSMUSG00000029306	Ibsp	35.4502	224.351	25.9155	27.0322	6.32862	0.120491	5e-05	5e-05	ENSMUSG00000029306	protein_coding	34.9036	35.9968	237.1	211.602	27.4515	24.3795	14.1721	39.8923
ENSMUSG00000026839	Upp2	1.24573	7.87568	1.791	1.42097	6.32214	0.180425	0.00795	0.00705	ENSMUSG00000026839	protein_coding	0.707553	1.78392	1.93438	13.817	1.55925	2.02275	1.23031	1.61162
ENSMUSG00000027966	Col11a1	8.56274	51.5199	11.1193	12.9039	6.01675	0.250464	5e-05	5e-05	ENSMUSG00000027966	protein_coding	10.5025	6.62293	66.6907	36.3491	9.72273	12.5158	11.1848	14.623
ENSMUSG00000027398	Il1b	7.95062	47.3008	5.19304	5.95276	5.94932	0.125849	5e-05	5e-05	ENSMUSG00000027398	protein_coding	9.46477	6.43647	83.1203	11.4814	6.92267	3.46341	5.50907	6.39646
ENSMUSG00000032487	Ptgs2	0.805468	4.62372	0.7703	0.65323	5.74041	0.141278	0.0002	0.00025	ENSMUSG00000032487	protein_coding	0.478679	1.13226	7.64795	1.59949	0.668087	0.872513	0.795961	0.510499
ENSMUSG00000054555	Adam12	2.05992	11.7967	2.4975	3.37214	5.72678	0.285855	5e-05	0.0081	ENSMUSG00000054555	protein_coding	2.66112	1.45873	16.5032	7.0901	2.76322	2.23178	2.52824	4.21604
ENSMUSG00000060572	Mfap2	2.31077	13.2128	1.81904	2.2675	5.71792	0.171614	0.00125	0.0014	ENSMUSG00000060572	protein_coding	1.94217	2.67937	18.1431	8.28254	2.15885	1.47923	1.45806	3.07693
ENSMUSG00000034488	Edil3	1.82202	10.4166	2.10673	2.98495	5.71706	0.286557	5e-05	5e-05	ENSMUSG00000034488	protein_coding	2.32358	1.32046	9.60108	11.232	1.99423	2.21922	1.58821	4.38169
ENSMUSG00000024672	Ms4a7	3.73886	20.9936	4.26124	3.96167	5.61497	0.188708	5e-05	5e-05	ENSMUSG00000024672	protein_coding	4.67298	2.80474	25.6354	16.3518	5.48885	3.03364	3.19256	4.73078
ENSMUSG00000067276	Capn6	0.961075	5.36611	0.535106	0.820332	5.58345	0.152873	5e-05	0.0001	ENSMUSG00000067276	protein_coding	0.779964	1.14219	9.1564	1.57583	0.892384	0.177827	0.640506	1.00016
ENSMUSG00000032207	Lipc	0.606002	3.28484	0.284068	1.51407	5.42051	0.460927	0.0137	0.04435	ENSMUSG00000032207	protein_coding	0.662474	0.549529	2.53142	4.03827	0.375195	0.192942	1.11367	1.91447
ENSMUSG00000004473	Clec11a	7.08821	38.0404	7.81685	9.49983	5.36671	0.24973	5e-05	5e-05	ENSMUSG00000004473	protein_coding	9.32087	4.85555	37.671	38.4098	7.48915	8.14456	6.25453	12.7451
ENSMUSG00000030144	Clec4d	2.50012	13.287	1.18601	1.84869	5.31454	0.139135	0.0002	5e-05	ENSMUSG00000030144	protein_coding	2.54611	2.45414	20.4931	6.08083	0.93308	1.43894	1.95123	1.74616
ENSMUSG00000019987	Arg1	1.24571	6.58855	0.250338	0.601348	5.28899	0.0912717	0.0036	0.01025	ENSMUSG00000019987	protein_coding	0.29501	2.19641	12.621	0.556127	0.500676	0	1.0913	0.111393
ENSMUSG00000032332	Col12a1	21.3778	111.02	19.862	23.129	5.19324	0.208332	5e-05	0.00015	ENSMUSG00000032332	protein_coding	25.4225	17.3331	148.19	73.8501	17.0265	22.6976	17.9376	28.3205
ENSMUSG00000044811	AF251705	1.6566	8.59609	2.25267	3.5172	5.189	0.409163	0.00225	0.01205	ENSMUSG00000044811	protein_coding	1.44365	1.86955	10.6358	6.55639	1.77231	2.73304	3.35621	3.67818
ENSMUSG00000031906	Smpd3	2.63981	13.6879	2.79599	4.37942	5.18518	0.319948	5e-05	0.0001	ENSMUSG00000031906	protein_coding	3.32955	1.95007	10.145	17.2309	3.40671	2.18527	3.89749	4.86135
ENSMUSG00000074483	Bglap	79.1503	403.267	88.9594	113.347	5.09495	0.281072	5e-05	5e-05	ENSMUSG00000074483	protein_coding	102.682	55.6184	332.859	473.676	101.245	76.6742	93.6633	133.03
ENSMUSG00000027996	Sfrp2	3.80006	19.266	2.25953	3.70356	5.06992	0.192233	5e-05	5e-05	ENSMUSG00000027996	protein_coding	3.9208	3.67933	26.8797	11.6522	2.27183	2.24724	1.90775	5.49937
ENSMUSG00000028864	Hgf	1.35165	6.83747	1.69538	2.56018	5.05861	0.374434	5e-05	0.00225	ENSMUSG00000028864	protein_coding	2.09934	0.603958	9.68096	3.99398	1.75914	1.63162	2.55303	2.56732
ENSMUSG00000024330	Col11a2	12.7004	64.0849	17.0404	26.4461	5.0459	0.412673	5e-05	0.01355	ENSMUSG00000024330	protein_coding	14.4932	10.9076	41.8186	86.3512	22.737	11.3437	23.7592	29.133
ENSMUSG00000069170	Adgrv1	0.295378	1.46088	0.256632	0.150925	4.9458	0.103311	0.03595	0.00975	ENSMUSG00000069170	protein_coding	0.116291	0.474464	0.36099	2.56077	0	0.513265	0.0884407	0.213408
ENSMUSG00000022440	C1qtnf6	3.73374	17.9016	3.61774	4.19345	4.79455	0.23425	5e-05	5e-05	ENSMUSG00000022440	protein_coding	4.72884	2.73864	27.7024	8.10074	2.71298	4.52249	3.57911	4.8078
ENSMUSG00000036446	Lum	107.092	510.723	88.8687	85.2057	4.76901	0.166833	5e-05	5e-05	ENSMUSG00000036446	protein_coding	127.802	86.3824	604.654	416.792	82.1696	95.5678	53.3518	117.06
ENSMUSG00000020256	Aldh1l2	1.04638	4.97395	1.45354	1.5664	4.75348	0.314921	0.00015	0.00105	ENSMUSG00000020256	protein_coding	1.06108	1.03169	5.56913	4.37877	1.28431	1.62277	1.36195	1.77084
ENSMUSG00000049404	Rarres1	0.904292	4.28885	1.53072	1.06298	4.74277	0.247847	0.01085	0.0094	ENSMUSG00000049404	protein_coding	1.80858	0	2.28085	6.29685	1.31856	1.74289	1.18165	0.944321
ENSMUSG00000020108	Ddit4	2.24452	10.5779	3.43654	4.17309	4.71277	0.39451	0.0001	0.00295	ENSMUSG00000020108	protein_coding	3.85612	0.632913	12.6585	8.49735	3.3154	3.55768	4.2635	4.08268
ENSMUSG00000020186	Csrp2	4.44618	20.8923	3.54237	4.15552	4.69893	0.198902	5e-05	5e-05	ENSMUSG00000020186	protein_coding	6.54083	2.35152	33.5911	8.19348	3.76694	3.3178	3.15681	5.15423
ENSMUSG00000003355	Fkbp11	2.42823	11.3262	3.49413	2.25351	4.66439	0.198964	0.00735	0.0051	ENSMUSG00000003355	protein_coding	3.19691	1.65956	14.448	8.20434	2.28847	4.69979	1.53594	2.97107
ENSMUSG00000027555	Car13	0.978862	4.55858	1.70144	2.17556	4.65702	0.477245	0.0021	0.02525	ENSMUSG00000027555	protein_coding	1.50505	0.452679	6.56875	2.54841	1.33817	2.06471	2.84618	1.50495
ENSMUSG00000047945	Marcksl1	2.83972	13.1667	3.73641	4.92359	4.63662	0.373943	5e-05	0.0008	ENSMUSG00000047945	protein_coding	2.34172	3.33772	20.5182	5.81513	3.95411	3.51871	5.23327	4.61392
ENSMUSG00000046402	Rbp1	0.934785	4.32732	1.26929	0.922663	4.62921	0.213218	0.00085	0.00125	ENSMUSG00000046402	protein_coding	1.09158	0.777987	6.76185	1.8928	1.8565	0.68208	0.730179	1.11515
ENSMUSG00000004885	Crabp2	3.78064	17.3889	4.40028	1.70411	4.59946	0.0979999	0.00035	0.00075	ENSMUSG00000004885	protein_coding	5.08443	2.47685	27.8067	6.97109	3.11919	5.68137	1.6126	1.79561
ENSMUSG00000022842	Ece2	1.06973	4.88917	0.708151	1.69469	4.57047	0.346621	0.0053	0.0172	ENSMUSG00000022842	protein_coding	1.8028	0.336654	4.71495	5.0634	1.15655	0.259753	1.40002	1.98935
ENSMUSG00000012889	Podnl1	1.10925	5.02549	0.63222	1.27487	4.53053	0.253681	0.001	0.001	ENSMUSG00000012889	protein_coding	0.707128	1.51138	5.03392	5.01705	0.653943	0.610497	0.911859	1.63787
ENSMUSG00000042265	Trem1	0.818213	3.70575	0.344406	1.23768	4.52908	0.333989	0.0049	0.0039	ENSMUSG00000042265	protein_coding	0.627151	1.00928	6.06824	1.34325	0.688813	0	1.95923	0.516129
ENSMUSG00000034258	Mfsd7c	0.288242	1.29975	0.547334	0.426305	4.50923	0.32799	0.0438	0.0327	ENSMUSG00000034258	protein_coding	0.576484	0	0.886149	1.71336	0.471267	0.623401	0.406283	0.446326
ENSMUSG00000027408	Cpxm1	2.87817	12.8875	4.38586	3.32618	4.47767	0.258094	5e-05	5e-05	ENSMUSG00000027408	protein_coding	4.43923	1.31711	14.915	10.86	4.95217	3.81955	2.1424	4.50996
ENSMUSG00000033491	Prss35	0.786561	3.47562	0.144503	0.547163	4.41875	0.157429	0.002	0.0014	ENSMUSG00000033491	protein_coding	0.618767	0.954356	4.5812	2.37004	0.289006	0	0.359851	0.734474
ENSMUSG00000029581	Fscn1	3.71202	16.3753	5.94338	3.49292	4.41143	0.213304	0.0039	0.00035	ENSMUSG00000029581	protein_coding	4.46904	2.95499	20.1359	12.6147	5.47471	6.41205	2.48592	4.49992
ENSMUSG00000061878	Sphk1	2.25216	9.90565	3.09179	2.58561	4.39829	0.261024	5e-05	0.0001	ENSMUSG00000061878	protein_coding	2.44253	2.06178	9.88114	9.93016	3.53078	2.6528	3.27069	1.90053
ENSMUSG00000038331	Satb2	4.13402	18.0955	6.54523	5.4114	4.37722	0.299047	0.0065	0.01935	ENSMUSG00000038331	protein_coding	3.40739	4.86066	6.39038	29.8005	6.38631	6.70416	3.27402	7.54879
ENSMUSG00000026147	Col9a1	0.76554	3.15222	0.956299	0.630166	4.11764	0.199912	0.00115	0.00435	ENSMUSG00000026147	protein_coding	0.861676	0.669404	3.59535	2.70909	0.988913	0.923686	0.450881	0.809451
ENSMUSG00000031239	Itm2a	11.6963	47.9028	8.73834	10.1369	4.09555	0.211614	5e-05	5e-05	ENSMUSG00000031239	protein_coding	13.0296	10.363	73.5803	22.2252	10.4106	7.06611	9.59336	10.6804
ENSMUSG00000026073	Il1r2	1.47362	6.01815	1.70873	1.5291	4.08392	0.254081	0.026	0.00775	ENSMUSG00000026073	protein_coding	1.36568	1.58157	10.5914	1.44495	1.90721	1.51025	2.12652	0.931682
ENSMUSG00000079625	Tm4sf19	0.74125	3.01724	0.454089	0.903897	4.07048	0.299577	0.0242	0.0408	ENSMUSG00000079625	protein_coding	0.606449	0.876051	3.18882	2.84566	0.599852	0.308326	0.470201	1.33759
ENSMUSG00000058427	Cxcl2	1.34278	5.42473	1.01766	0.527106	4.03992	0.0971672	0.0498	0.04055	ENSMUSG00000058427	protein_coding	1.67531	1.01025	8.37186	2.47759	1.67941	0.35591	0.437314	0.616898
ENSMUSG00000027670	Ocstamp	0.317445	1.27783	0.111722	0.237505	4.02536	0.185866	0.0229	0.0117	ENSMUSG00000027670	protein_coding	0.0793993	0.555492	1.72786	0.827796	0.126121	0.097323	0.140659	0.334352
ENSMUSG00000021728	Emb	5.72038	22.9909	5.16938	10.8703	4.01912	0.472809	5e-05	0.00145	ENSMUSG00000021728	protein_coding	6.81529	4.62547	34.4328	11.5491	5.46982	4.86895	12.2671	9.47343
ENSMUSG00000043613	Mmp3	61.4204	246.161	13.7492	11.5013	4.00781	0.0467227	5e-05	5e-05	ENSMUSG00000043613	protein_coding	77.4336	45.4071	402.722	89.6005	21.0781	6.42035	8.87583	14.1268
ENSMUSG00000030077	Chl1	2.34256	9.38509	1.76664	1.48961	4.00634	0.158721	5e-05	5e-05	ENSMUSG00000030077	protein_coding	1.73448	2.95063	14.4955	4.27464	1.51263	2.02065	1.44044	1.53878
ENSMUSG00000025140	Pycr1	1.25205	4.93117	0.919728	1.49768	3.93848	0.303717	0.00525	0.01455	ENSMUSG00000025140	protein_coding	1.01573	1.48837	5.89788	3.96447	1.23185	0.607604	1.04836	1.94699
ENSMUSG00000045871	Slitrk6	0.853765	3.35019	1.22003	1.31876	3.92402	0.393637	0.00085	0.0051	ENSMUSG00000045871	protein_coding	0.993206	0.714323	3.29082	3.40956	1.18893	1.25114	0.829855	1.80766
ENSMUSG00000023913	Pla2g7	3.74	14.5209	4.42854	4.68867	3.88259	0.322891	5e-05	0.0005	ENSMUSG00000023913	protein_coding	3.98354	3.49647	18.1894	10.8524	3.93445	4.92263	4.67438	4.70296
ENSMUSG00000097250	Gm26771	2.34028	8.98284	1.6381	1.32791	3.83836	0.147827	0.0453	0.0104	ENSMUSG00000097250	antisense	1.56266	3.11789	13.9659	3.99982	0.712659	2.56355	0.743952	1.91188
ENSMUSG00000030043	Tacr1	0.373968	1.43206	0.484168	0.517115	3.82937	0.361099	0.0059	0.01075	ENSMUSG00000030043	protein_coding	0.548016	0.19992	1.89903	0.965092	0.408237	0.5601	0.553803	0.480426
ENSMUSG00000046805	Mpeg1	8.18498	31.3285	6.6607	13.3432	3.82756	0.425913	5e-05	0.0001	ENSMUSG00000046805	protein_coding	8.22106	8.14889	40.7099	21.9471	6.55226	6.76914	12.3727	14.3136
ENSMUSG00000000392	Fap	14.2905	53.5591	18.438	17.758	3.74788	0.331559	5e-05	5e-05	ENSMUSG00000000392	protein_coding	14.6246	13.9563	44.046	63.0722	14.5309	22.3452	13.3824	22.1336
ENSMUSG00000000957	Mmp14	20.6507	76.8122	17.6988	19.3387	3.71959	0.251766	5e-05	5e-05	ENSMUSG00000000957	protein_coding	22.6013	18.7	103.467	50.1579	19.0199	16.3777	14.7228	23.9547
ENSMUSG00000030142	Clec4e	1.92852	7.10839	1.72239	2.26777	3.68593	0.319027	0.00285	0.0086	ENSMUSG00000030142	protein_coding	2.21328	1.64376	10.8809	3.33588	1.89388	1.5509	2.36337	2.17216
ENSMUSG00000031099	Smarca1	0.890903	3.26668	1.01312	1.37951	3.66671	0.422297	0.0042	0.0339	ENSMUSG00000031099	protein_coding	1.25085	0.530951	4.17886	2.35451	0.761406	1.26483	0.996796	1.76222
ENSMUSG00000025489	Ifitm5	3.03909	11.073	3.20924	2.66735	3.64352	0.240888	0.0078	0.01035	ENSMUSG00000025489	protein_coding	2.62398	3.45419	17.0075	5.13841	3.97172	2.44676	2.37215	2.96256
ENSMUSG00000026042	Col5a2	73.2851	266.176	75.8712	62.1264	3.63206	0.233403	0.00155	0.0002	ENSMUSG00000026042	protein_coding	75.7454	70.8248	338.838	193.514	61.661	90.0814	59.6366	64.6162
ENSMUSG00000036334	Igsf10	5.72559	20.7215	5.1374	7.88162	3.6191	0.38036	0.0009	0.0154	ENSMUSG00000036334	protein_coding	7.31045	4.14074	25.4916	15.9514	5.30616	4.96863	6.50013	9.26311
ENSMUSG00000042804	Gpr153	2.65893	9.55466	2.75206	3.23856	3.59342	0.338951	5e-05	5e-05	ENSMUSG00000042804	protein_coding	2.61731	2.70055	11.1126	7.99669	2.82027	2.68385	2.57799	3.89913
ENSMUSG00000002900	Lamb1	6.79151	24.3853	9.57222	7.04684	3.59056	0.288979	5e-05	5e-05	ENSMUSG00000002900	protein_coding	7.87331	5.70972	36.9141	11.8565	7.69824	11.4462	7.01767	7.07601
ENSMUSG00000048234	Rnf149	4.29731	15.1852	3.14108	6.84709	3.53365	0.450905	0.00085	0.01895	ENSMUSG00000048234	protein_coding	4.85301	3.74162	22.9339	7.43655	4.43717	1.84498	7.80197	5.8922
ENSMUSG00000020407	Upp1	2.72162	9.49822	1.89828	2.46364	3.48991	0.259379	0.0287	0.0061	ENSMUSG00000020407	protein_coding	2.84138	2.60185	9.93157	9.06486	2.58438	1.21217	2.47955	2.44774
ENSMUSG00000016995	Matn4	2.69715	9.2047	4.31111	3.00155	3.41275	0.326089	0.0002	0.00055	ENSMUSG00000016995	protein_coding	2.50944	2.88487	11.1667	7.2427	5.57513	3.0471	2.49528	3.50782
ENSMUSG00000078453	Abracl	3.64328	12.3639	4.67075	5.90372	3.39362	0.477497	0.00885	0.0448	ENSMUSG00000078453	protein_coding	5.81692	1.46964	16.3706	8.35721	6.74393	2.59757	6.2286	5.57884
ENSMUSG00000052942	Glis3	1.93923	6.57283	3.29155	2.40986	3.3894	0.36664	0.0002	0.00245	ENSMUSG00000052942	protein_coding	2.06783	1.81063	6.25201	6.89365	4.22681	2.35629	1.63918	3.18053
ENSMUSG00000021109	Hif1a	17.9573	60.3319	15.8503	16.6113	3.35974	0.275332	5e-05	5e-05	ENSMUSG00000021109	protein_coding	16.5794	19.3352	84.3779	36.2858	14.0721	17.6285	16.7922	16.4304
ENSMUSG00000028364	Tnc	28.1515	93.6581	33.0444	46.6226	3.32693	0.497796	5e-05	0.02065	ENSMUSG00000028364	protein_coding	28.5251	27.778	105.759	81.5576	33.4823	32.6065	29.132	64.1132
ENSMUSG00000076431	Sox4	2.76861	9.14438	2.95625	3.34926	3.30288	0.366264	5e-05	0.0001	ENSMUSG00000076431	protein_coding	3.43918	2.09804	10.9624	7.32639	3.0468	2.86569	2.08104	4.61748
ENSMUSG00000044338	Aplnr	4.75912	15.6052	4.70377	3.14593	3.27901	0.201595	0.00075	5e-05	ENSMUSG00000044338	protein_coding	4.51916	4.99908	25.2805	5.92982	3.92577	5.48176	2.61641	3.67545
ENSMUSG00000020592	Sdc1	9.97701	32.0872	11.1847	13.6139	3.21611	0.424278	5e-05	0.00015	ENSMUSG00000020592	protein_coding	12.2641	7.68993	39.5559	24.6186	10.524	11.8453	13.386	13.8418
ENSMUSG00000028381	Ugcg	5.12683	16.485	4.75612	7.69615	3.21544	0.466858	5e-05	0.0048	ENSMUSG00000028381	protein_coding	5.12216	5.1315	24.0563	8.91372	4.43058	5.08167	8.29924	7.09305
ENSMUSG00000030498	Gas2	1.86767	5.98698	2.568	1.4314	3.20559	0.239085	0.02885	0.01015	ENSMUSG00000030498	protein_coding	2.14665	1.58868	5.87154	6.10242	2.37837	2.75762	1.60498	1.25782
ENSMUSG00000027832	Ptx3	2.10529	6.73394	1.72439	1.3827	3.19858	0.205333	0.0069	0.00155	ENSMUSG00000027832	protein_coding	1.78311	2.42746	10.8726	2.59532	2.00883	1.43995	1.28253	1.48288
ENSMUSG00000090084	Srpx	4.3222	13.7594	3.71196	4.13925	3.18343	0.300831	0.0013	0.00255	ENSMUSG00000090084	protein_coding	4.1001	4.5443	17.309	10.2099	4.55349	2.87043	2.99188	5.28662
ENSMUSG00000021494	Ddx41	3.05596	9.6984	4.5274	4.52979	3.1736	0.467066	0.0002	0.00525	ENSMUSG00000021494	protein_coding	3.74536	2.36657	7.21794	12.1789	4.73649	4.31832	4.37235	4.68722
ENSMUSG00000026271	Gpr35	0.7977	2.52485	0.766221	0.956216	3.16516	0.378722	0.01535	0.0273	ENSMUSG00000026271	protein_coding	0.659044	0.936355	3.14102	1.90869	0.712921	0.819521	0.996152	0.916279
ENSMUSG00000039405	Prss23	3.52066	11.1101	3.96122	2.61616	3.15569	0.235476	0.00305	5e-05	ENSMUSG00000039405	protein_coding	3.87559	3.16573	15.0142	7.20606	3.59502	4.32743	1.99	3.24233
ENSMUSG00000002804	Nudt14	2.14948	6.75818	2.17446	2.10936	3.1441	0.31212	0.02975	0.03035	ENSMUSG00000002804	protein_coding	2.79767	1.50129	2.60884	10.9075	2.75643	1.59248	1.65798	2.56074
ENSMUSG00000070436	Serpinh1	58.5924	184.089	51.7912	54.1851	3.14186	0.294342	5e-05	5e-05	ENSMUSG00000070436	protein_coding	60.1264	57.0584	218.641	149.536	51.5793	52.0031	39.0271	69.343
ENSMUSG00000029401	Rilpl2	2.40492	7.48125	2.6384	3.40231	3.11081	0.454778	0.0046	0.0193	ENSMUSG00000029401	protein_coding	3.24585	1.564	6.63141	8.33108	2.96776	2.30905	3.66889	3.13573
ENSMUSG00000009185	Ccl8	19.3364	60.0967	13.3341	12.5482	3.10796	0.2088	0.00015	0.0001	ENSMUSG00000009185	protein_coding	20.1136	18.5593	74.1285	46.0649	17.2132	9.45512	6.89743	18.1989
ENSMUSG00000014075	Tctex1d2	2.01447	6.25156	1.75265	2.00558	3.10333	0.320813	0.04055	0.02415	ENSMUSG00000014075	protein_coding	2.33777	1.69118	8.8876	3.61553	1.30982	2.19548	2.42065	1.59051
ENSMUSG00000054675	Tmem119	8.66959	26.9037	10.0742	9.5015	3.10323	0.353167	5e-05	5e-05	ENSMUSG00000054675	protein_coding	12.6895	4.64971	27.0066	26.8008	11.6646	8.48388	7.82766	11.1753
ENSMUSG00000005054	Cstb	18.7504	57.9351	14.3833	15.4998	3.08981	0.267537	0.00015	5e-05	ENSMUSG00000005054	protein_coding	26.8016	10.6991	73.0653	42.8049	14.3229	14.4437	13.2981	17.7014
ENSMUSG00000030170	Wnt5b	1.5895	4.90896	1.59355	1.46773	3.08837	0.29899	0.0189	0.0207	ENSMUSG00000030170	protein_coding	1.84573	1.33326	4.42165	5.39627	2.25161	0.935494	1.40109	1.53437
ENSMUSG00000005973	Rcn1	7.39097	22.7554	4.89718	6.46949	3.07881	0.284306	5e-05	5e-05	ENSMUSG00000005973	protein_coding	5.79294	8.989	33.6272	11.8837	5.03209	4.76228	5.78668	7.15231
ENSMUSG00000057706	Mex3b	0.633276	1.94718	0.950998	0.797427	3.07477	0.409529	0.0103	0.03415	ENSMUSG00000057706	protein_coding	0.667781	0.59877	2.16398	1.73039	0.747851	1.15414	0.490544	1.10431
ENSMUSG00000029380	Cxcl1	6.89197	21.1702	3.47821	3.83216	3.07172	0.181017	0.0008	5e-05	ENSMUSG00000029380	protein_coding	6.04612	7.73782	37.0954	5.24493	4.3214	2.63502	4.6066	3.05772
ENSMUSG00000020399	Havcr2	1.09201	3.3401	1.20125	0.958851	3.05867	0.287073	0.00485	0.00585	ENSMUSG00000020399	protein_coding	1.36662	0.817399	3.54156	3.13863	1.20769	1.19482	0.744493	1.17321
ENSMUSG00000032726	Bmp8a	1.52517	4.65322	2.55976	2.18227	3.05095	0.468981	0.00985	0.0433	ENSMUSG00000032726	protein_coding	2.5002	0.550146	1.04307	8.26338	3.68892	1.4306	1.18378	3.18076
ENSMUSG00000007888	Crlf1	4.9929	15.1789	3.80053	3.53255	3.0401	0.232728	0.02875	0.0015	ENSMUSG00000007888	protein_coding	5.1595	4.8263	17.6846	12.6732	3.94576	3.65531	2.9155	4.14959
ENSMUSG00000017493	Igfbp4	83.769	254.166	93.551	93.6351	3.03413	0.368401	0.0018	0.00455	ENSMUSG00000017493	protein_coding	77.9026	89.6354	312.356	195.976	99.4957	87.6063	75.3794	111.891
ENSMUSG00000031253	Srpx2	7.15931	21.7039	6.70473	6.07568	3.03156	0.279935	5e-05	5e-05	ENSMUSG00000031253	protein_coding	7.95156	6.36705	22.3533	21.0545	5.48919	7.92027	4.29071	7.86065
ENSMUSG00000018593	Sparc	556.371	1680.75	454.059	405.482	3.02092	0.241251	0.03785	0.01225	ENSMUSG00000018593	protein_coding	604.418	508.324	1950.29	1411.2	451.457	456.661	341.485	469.478
ENSMUSG00000001131	Timp1	60.3611	181.871	25.0498	15.4152	3.01305	0.084759	0.00035	5e-05	ENSMUSG00000001131	protein_coding	57.2932	63.4289	250.414	113.328	31.0112	19.0884	11.3345	19.4958
ENSMUSG00000026047	Kdelc1	2.37365	7.14314	2.91321	3.4089	3.00935	0.477227	0.00685	0.01825	ENSMUSG00000026047	protein_coding	3.5439	1.2034	7.91697	6.36931	3.2854	2.54102	2.76072	4.05707
ENSMUSG00000094655	Gm25360	445.043	1333.29	733.783	556.604	2.99587	0.417467	5e-05	0.0011	ENSMUSG00000094655	snRNA	499.309	390.776	2134.34	532.248	781.291	686.275	422.826	690.381
ENSMUSG00000070284	Gmppb	3.93894	11.7806	2.08252	3.07728	2.9908	0.261216	0.0113	0.033	ENSMUSG00000070284	protein_coding	4.8423	3.03558	13.7799	9.7813	2.82767	1.33738	3.26912	2.88544
ENSMUSG00000030748	Il4ra	5.22973	15.6188	6.56046	6.57795	2.98654	0.421156	5e-05	5e-05	ENSMUSG00000030748	protein_coding	6.31798	4.14148	20.7664	10.4711	8.76992	4.35099	7.4544	5.7015
ENSMUSG00000024304	Cdh2	4.15841	12.3981	4.7555	5.45126	2.98145	0.439685	5e-05	0.0006	ENSMUSG00000024304	protein_coding	3.99282	4.32401	11.8748	12.9214	4.99331	4.51769	4.2076	6.69491
ENSMUSG00000025381	Cnpy2	10.5578	31.2963	11.4016	10.4124	2.96428	0.332704	0.00015	5e-05	ENSMUSG00000025381	protein_coding	14.4162	6.69947	36.0759	26.5168	15.3234	7.47987	10.192	10.6328
ENSMUSG00000029304	Spp1	233.096	687.91	272.61	243.714	2.95119	0.354282	0.00085	0.002	ENSMUSG00000029304	protein_coding	250.074	216.117	589.097	786.723	236.872	308.348	124.056	363.373
ENSMUSG00000074505	Fat3	1.28175	3.76642	1.94342	2.06943	2.9385	0.549442	5e-05	0.00645	ENSMUSG00000074505	protein_coding	1.39097	1.17253	3.7266	3.80624	2.04101	1.84583	1.59033	2.54853
ENSMUSG00000024538	Ppic	27.7682	81.3688	20.9071	15.0832	2.93029	0.185368	5e-05	5e-05	ENSMUSG00000024538	protein_coding	28.2139	27.3224	114.167	48.5708	23.1859	18.6282	12.5766	17.5898
ENSMUSG00000053475	Tnfaip6	3.47196	10.1451	2.26712	1.84204	2.92201	0.181569	0.001	0.00015	ENSMUSG00000053475	protein_coding	3.82983	3.11408	13.9333	6.35694	2.12753	2.4067	2.17197	1.51212
ENSMUSG00000031149	Praf2	3.39563	9.85661	3.63427	3.92079	2.90273	0.397783	0.0032	0.0048	ENSMUSG00000031149	protein_coding	3.52728	3.26397	11.6265	8.08673	3.53675	3.7318	3.11413	4.72744
ENSMUSG00000031673	Cdh11	14.4631	41.825	17.1927	14.6841	2.89184	0.351084	0.0001	5e-05	ENSMUSG00000031673	protein_coding	16.2259	12.7003	48.7999	34.8502	17.5129	16.8725	8.77983	20.5883
ENSMUSG00000020473	Aebp1	27.3785	79.0791	28.0722	25.5215	2.88836	0.322734	5e-05	5e-05	ENSMUSG00000020473	protein_coding	26.5484	28.2085	96.8269	61.3313	27.4765	28.668	16.9248	34.1181
ENSMUSG00000021760	Gpx8	9.37269	26.8343	10.0029	9.39398	2.86303	0.350074	0.00025	0.0005	ENSMUSG00000021760	protein_coding	12.0382	6.70714	34.8903	18.7783	8.18193	11.824	6.7691	12.0189
ENSMUSG00000038156	Spon1	5.48039	15.6516	5.83446	5.20395	2.85593	0.332487	5e-05	5e-05	ENSMUSG00000038156	protein_coding	6.90622	4.05456	20.727	10.5763	4.749	6.91992	3.62817	6.77974
ENSMUSG00000056214	Pard6g	2.03293	5.78398	2.50104	3.11912	2.84514	0.539269	0.00105	0.01875	ENSMUSG00000056214	protein_coding	3.08987	0.975992	5.25282	6.31514	3.17749	1.82459	3.10154	3.13669
ENSMUSG00000020176	Grb10	9.91118	28.1239	12.6652	9.97596	2.83759	0.354715	0.00025	0.0001	ENSMUSG00000020176	protein_coding	9.20584	10.6165	37.6328	18.615	12.2446	13.0858	9.27939	10.6725
ENSMUSG00000053317	Sec61b	22.3803	63.4919	26.3329	24.3673	2.83695	0.383786	0.0002	0.00015	ENSMUSG00000053317	protein_coding	30.8452	13.9153	72.2196	54.7643	23.5557	29.1101	20.2283	28.5063
ENSMUSG00000031595	Pdgfrl	7.69572	21.7789	6.74208	5.40112	2.83	0.247998	5e-05	5e-05	ENSMUSG00000031595	protein_coding	8.44522	6.94622	27.0959	16.462	6.6481	6.83607	4.30848	6.49375
ENSMUSG00000052353	Cemip	3.61147	10.1931	3.53904	3.1651	2.82242	0.310514	0.00035	5e-05	ENSMUSG00000052353	protein_coding	3.69014	3.5328	9.10629	11.2798	3.40704	3.67105	1.92549	4.40471
ENSMUSG00000018171	Vmp1	21.5168	60.6949	13.5091	24.8838	2.82081	0.409982	0.00265	0.00155	ENSMUSG00000018171	protein_coding	22.7325	20.3012	80.2078	41.182	12.9526	14.0655	23.7843	25.9834
ENSMUSG00000044134	Fam109a	1.97222	5.54541	1.64375	2.40285	2.81176	0.433304	0.04985	0.0084	ENSMUSG00000044134	protein_coding	1.9944	1.95005	3.62155	7.46927	2.19409	1.09342	1.98592	2.81977
ENSMUSG00000067377	Tspan6	3.89357	10.9157	3.08796	2.40761	2.80352	0.220564	0.01875	0.00015	ENSMUSG00000067377	protein_coding	3.54412	4.24303	16.9453	4.88598	3.18626	2.98967	2.03192	2.78331
ENSMUSG00000024044	Epb4.1l3	1.80911	5.07019	2.34249	2.2261	2.80259	0.439057	0.00055	0.00295	ENSMUSG00000024044	protein_coding	2.11671	1.5015	6.78787	3.3525	1.70413	2.98085	1.93085	2.52135
ENSMUSG00000003541	Ier3	6.3023	17.5475	8.04437	6.36127	2.7843	0.362517	0.0009	0.0009	ENSMUSG00000003541	protein_coding	6.67805	5.92656	21.2507	13.8444	9.4781	6.61063	6.06843	6.65412
ENSMUSG00000028293	Slc35a1	4.13135	11.4782	6.09162	4.18005	2.77832	0.364173	0.012	0.01585	ENSMUSG00000028293	protein_coding	5.68895	2.57375	8.19809	14.7583	4.41419	7.76905	5.04191	3.31819
ENSMUSG00000026837	Col5a1	30.1086	83.615	35.5591	25.4519	2.77711	0.304394	0.00115	0.0002	ENSMUSG00000026837	protein_coding	31.3961	28.8211	98.339	68.8909	33.6634	37.4548	26.107	24.7969
ENSMUSG00000048126	Col6a3	85.4702	235.71	67.0452	64.6136	2.7578	0.274123	0.02775	0.0038	ENSMUSG00000048126	protein_coding	82.2525	88.6878	257.523	213.897	48.4903	85.6001	55.629	73.5982
ENSMUSG00000024030	Abcg1	1.75807	4.83603	2.12514	2.68155	2.75076	0.554494	0.0006	0.02515	ENSMUSG00000024030	protein_coding	2.10858	1.40755	5.73855	3.93352	1.98144	2.26884	2.20337	3.15973
ENSMUSG00000025351	Cd63	71.7897	197.186	57.7865	60.145	2.74672	0.305017	5e-05	5e-05	ENSMUSG00000025351	protein_coding	74.9841	68.5954	229.419	164.952	56.6303	58.9428	54.4019	65.888
ENSMUSG00000079111	Kdelr2	20.3215	55.6428	20.2337	22.5091	2.73812	0.404529	5e-05	5e-05	ENSMUSG00000079111	protein_coding	24.4349	16.2081	66.1825	45.103	20.9522	19.5153	20.0991	24.9191
ENSMUSG00000037411	Serpine1	5.81689	15.7991	7.44608	7.59112	2.71607	0.480478	5e-05	0.00585	ENSMUSG00000037411	protein_coding	4.82768	6.80609	15.8455	15.7527	6.41815	8.47401	10.0318	5.15039
ENSMUSG00000047330	Kcne4	2.66634	7.23042	3.0747	3.22645	2.71174	0.446233	0.00125	0.00455	ENSMUSG00000047330	protein_coding	3.39159	1.9411	8.28535	6.17549	2.64697	3.50243	3.0849	3.368
ENSMUSG00000031740	Mmp2	70.7929	191.429	61.1925	48.1785	2.70407	0.251678	0.0001	5e-05	ENSMUSG00000031740	protein_coding	74.8342	66.7517	220.872	161.986	59.2753	63.1097	32.9042	63.4528
ENSMUSG00000044258	Ctla2a	7.22769	19.3815	6.59868	9.02052	2.68156	0.465419	0.00035	0.00375	ENSMUSG00000044258	protein_coding	7.31441	7.14096	25.7711	12.992	7.05758	6.13978	9.15482	8.88622
ENSMUSG00000056174	Col8a2	7.32875	19.6377	5.49814	7.65474	2.67954	0.389798	5e-05	5e-05	ENSMUSG00000056174	protein_coding	8.59971	6.0578	21.7311	17.5443	5.44651	5.54978	6.67661	8.63288
ENSMUSG00000042747	Krtcap2	9.52606	25.5194	10.5934	10.3227	2.6789	0.404504	0.0114	0.0145	ENSMUSG00000042747	protein_coding	14.6068	4.44531	29.0082	22.0307	12.5064	8.68041	7.89855	12.7468
ENSMUSG00000019779	Frk	0.859149	2.30048	0.845928	0.826591	2.67763	0.359312	0.0052	0.0043	ENSMUSG00000019779	protein_coding	1.06763	0.650664	3.0179	1.58305	0.590608	1.10125	0.659954	0.993228
ENSMUSG00000053113	Socs3	9.75499	26.1164	13.2664	10.9027	2.67723	0.417466	5e-05	0.0001	ENSMUSG00000053113	protein_coding	13.4329	6.0771	30.0777	22.1551	17.8649	8.66781	13.3052	8.50015
ENSMUSG00000029307	Dmp1	12.2915	32.7096	19.982	14.4648	2.66116	0.442219	5e-05	0.0006	ENSMUSG00000029307	protein_coding	14.1565	10.4264	19.5262	45.893	16.3307	23.6333	9.44151	19.488
ENSMUSG00000051920	Rspo2	1.43818	3.82326	1.78201	1.99722	2.6584	0.522387	0.00275	0.0297	ENSMUSG00000051920	protein_coding	1.03544	1.84092	5.5865	2.06003	1.95102	1.61301	1.45335	2.54108
ENSMUSG00000030579	Tyrobp	43.4815	115.525	30.0884	61.925	2.65688	0.536031	0.0001	0.008	ENSMUSG00000030579	protein_coding	49.8805	37.0825	169.677	61.3737	42.8632	17.3137	64.9719	58.8781
ENSMUSG00000001819	Hoxd13	1.07423	2.83646	1.22722	0.538984	2.64046	0.19002	0.02405	0.00385	ENSMUSG00000001819	protein_coding	1.31428	0.834171	1.45281	4.2201	1.13775	1.31668	0.385259	0.692708
ENSMUSG00000033379	Atp6v0b	26.5233	69.5722	29.1359	39.7121	2.62306	0.570804	5e-05	0.01425	ENSMUSG00000033379	protein_coding	34.8269	18.2196	71.3377	67.8066	33.225	25.0469	40.6202	38.8041
ENSMUSG00000037613	Tnfrsf23	1.58226	4.13644	1.30539	1.25526	2.61426	0.303464	0.0125	0.008	ENSMUSG00000037613	protein_coding	1.34023	1.82429	6.4585	1.81438	1.54482	1.06596	1.02303	1.4875
ENSMUSG00000021136	Smoc1	4.46167	11.5076	5.10791	4.99559	2.57921	0.434112	0.00015	0.00105	ENSMUSG00000021136	protein_coding	4.50262	4.42072	12.0971	10.9181	5.08035	5.13547	3.55853	6.43264
ENSMUSG00000022887	Masp1	0.973806	2.49734	1.29341	1.1222	2.56451	0.449358	0.02565	0.04205	ENSMUSG00000022887	protein_coding	1.19944	0.748169	3.80525	1.18942	1.27508	1.31173	1.00311	1.24129
ENSMUSG00000042712	Wbp5	16.2092	41.4611	14.3783	13.2659	2.55787	0.31996	0.00015	5e-05	ENSMUSG00000042712	protein_coding	13.4798	18.9385	60.9852	21.9369	9.90358	18.853	10.5343	15.9974
ENSMUSG00000030351	Tspan11	2.67652	6.82527	3.92429	2.64641	2.55005	0.387737	0.04635	0.049	ENSMUSG00000030351	protein_coding	3.61188	1.74115	4.09577	9.55477	3.5516	4.29698	2.36738	2.92543
ENSMUSG00000027656	Wisp2	15.4835	39.2931	14.5703	8.98621	2.53774	0.228697	5e-05	5e-05	ENSMUSG00000027656	protein_coding	17.098	13.869	44.184	34.4021	15.116	14.0247	8.01633	9.9561
ENSMUSG00000020027	Socs2	4.10211	10.3857	6.38895	5.89235	2.53179	0.567352	0.0003	0.0234	ENSMUSG00000020027	protein_coding	5.46583	2.73839	12.5464	8.22492	7.16193	5.61596	4.95241	6.83229
ENSMUSG00000079442	St6galnac4	3.53014	8.92167	3.42893	4.46778	2.52729	0.500778	0.0019	0.02595	ENSMUSG00000079442	protein_coding	3.78614	3.27414	6.54078	11.3025	3.40819	3.44967	4.19847	4.73709
ENSMUSG00000028541	B4galt2	2.17841	5.48181	2.25408	1.95475	2.51643	0.356588	0.02515	0.03325	ENSMUSG00000028541	protein_coding	2.56984	1.78698	5.20637	5.75726	2.45586	2.05229	1.54124	2.36826
ENSMUSG00000032492	Pth1r	11.4049	28.6235	12.4879	11.7932	2.50975	0.412011	0.0076	0.0014	ENSMUSG00000032492	protein_coding	11.9025	10.9073	17.5604	39.6867	13.3848	11.591	8.38987	15.1965
ENSMUSG00000050953	Gja1	27.038	67.3766	21.941	23.9877	2.49192	0.356024	0.0002	5e-05	ENSMUSG00000050953	protein_coding	28.3747	25.7013	84.8052	49.948	21.7053	22.1766	23.5503	24.4251
ENSMUSG00000028789	Azin2	2.09451	5.18875	3.36435	1.53256	2.47731	0.295362	0.02425	0.01215	ENSMUSG00000028789	protein_coding	2.35296	1.83605	5.27236	5.10514	2.52692	4.20178	1.44513	1.62
ENSMUSG00000045930	Clec14a	5.11522	12.6047	5.22729	4.27889	2.46416	0.339468	5e-05	0.0001	ENSMUSG00000045930	protein_coding	5.56799	4.66245	13.3263	11.8831	5.08878	5.3658	3.35301	5.20477
ENSMUSG00000005124	Wisp1	6.85032	16.8709	6.75456	7.72236	2.46279	0.457733	5e-05	0.00045	ENSMUSG00000005124	protein_coding	8.38126	5.31939	16.8012	16.9405	6.66013	6.84898	5.35921	10.0855
ENSMUSG00000020674	Pxdn	6.50649	15.94	7.89233	6.89546	2.44986	0.432588	0.00095	0.0003	ENSMUSG00000020674	protein_coding	6.16133	6.85165	21.5216	10.3584	6.84011	8.94454	5.84343	7.9475
ENSMUSG00000031217	Efnb1	1.79669	4.392	2.68609	2.52607	2.4445	0.575153	0.0042	0.04505	ENSMUSG00000031217	protein_coding	2.65342	0.939962	4.28325	4.50075	2.84639	2.5258	2.22087	2.83127
ENSMUSG00000021508	Cxcl14	52.7098	128.383	47.508	35.214	2.43566	0.274289	0.0002	5e-05	ENSMUSG00000021508	protein_coding	53.717	51.7026	126.441	130.324	49.7251	45.2909	22.6988	47.7292
ENSMUSG00000004849	Ap1s1	7.68257	18.5186	4.82145	7.90021	2.41047	0.426609	0.0224	0.0174	ENSMUSG00000004849	protein_coding	5.66398	9.70115	11.0904	25.9467	5.38734	4.25556	8.08294	7.71747
ENSMUSG00000040690	Col16a1	16.2173	39.0445	22.1616	17.4677	2.40758	0.447379	0.0002	0.0031	ENSMUSG00000040690	protein_coding	16.7887	15.646	44.4007	33.6883	15.1127	29.2104	16.4295	18.5059
ENSMUSG00000052459	Atp6v1a	9.35232	22.47	7.41425	10.2106	2.40261	0.45441	0.00075	0.00045	ENSMUSG00000052459	protein_coding	11.6831	7.02159	28.8673	16.0726	7.74662	7.08188	10.2537	10.1675
ENSMUSG00000051048	P4ha3	3.80493	9.10613	3.24964	3.1707	2.39325	0.348194	0.00185	0.0006	ENSMUSG00000051048	protein_coding	3.64916	3.96071	12.7208	5.49146	3.43415	3.06513	2.7386	3.60279
ENSMUSG00000087687	Pet100	3.55423	8.50564	3.72427	3.82814	2.3931	0.450071	0.01765	0.0204	ENSMUSG00000087687	protein_coding	4.30948	2.79899	9.32672	7.68456	3.83498	3.61356	4.08994	3.56633
ENSMUSG00000042821	Snai1	1.51462	3.6242	1.78987	1.11091	2.39281	0.306526	0.04285	0.01295	ENSMUSG00000042821	protein_coding	1.70861	1.32063	5.62329	1.62512	1.95553	1.6242	0.767627	1.4542
ENSMUSG00000032431	Crtap	10.583	25.2658	11.3192	12.9996	2.38739	0.514514	0.00145	0.0343	ENSMUSG00000032431	protein_coding	14.1539	7.01206	34.864	15.6676	12.9589	9.67952	15.1773	10.8219
ENSMUSG00000002326	Gmpr2	2.08078	4.93425	1.89014	2.18757	2.37135	0.443344	0.0262	0.03	ENSMUSG00000002326	protein_coding	2.76735	1.39421	3.78819	6.0803	2.06514	1.71515	2.20273	2.17242
ENSMUSG00000073616	Myeov2	21.7726	51.4975	37.4129	25.3393	2.36524	0.492049	0.00355	0.01255	ENSMUSG00000073616	protein_coding	30.3167	13.2284	59.9813	43.0138	37.7253	37.1005	26.6699	24.0088
ENSMUSG00000032640	Chsy1	5.2529	12.4034	3.66145	5.39136	2.36125	0.434668	0.00015	0.00015	ENSMUSG00000032640	protein_coding	4.6847	5.82109	17.4532	7.35352	4.34907	2.97384	5.05751	5.7252
ENSMUSG00000032121	Tmem218	2.75869	6.50713	2.07012	1.7435	2.35878	0.267937	0.04525	0.0167	ENSMUSG00000032121	protein_coding	3.28931	2.22806	2.69102	10.3233	1.78361	2.35663	1.26277	2.22422
ENSMUSG00000019936	Epyc	2.83265	6.67505	1.88474	1.52275	2.35647	0.228126	0.01115	0.00115	ENSMUSG00000019936	protein_coding	3.19452	2.47077	5.76284	7.58726	2.2506	1.51888	1.54645	1.49905
ENSMUSG00000035473	Galm	1.56642	3.67859	2.19504	1.46314	2.34841	0.397745	0.0404	0.0319	ENSMUSG00000035473	protein_coding	1.78418	1.34865	2.2274	5.12978	1.55107	2.83902	1.46582	1.46047
ENSMUSG00000069662	Marcks	16.3221	38.242	18.1076	16.948	2.34296	0.443178	0.00055	0.0009	ENSMUSG00000069662	protein_coding	18.3978	14.2464	54.1162	22.3678	16.339	19.8763	12.2475	21.6485
ENSMUSG00000052428	Tmco1	16.6082	38.9007	18.5212	14.6771	2.34226	0.377297	0.002	0.00055	ENSMUSG00000052428	protein_coding	17.6553	15.561	42.9192	34.8821	14.9852	22.0573	11.948	17.4061
ENSMUSG00000060284	Sp7	4.85368	11.3656	5.47495	5.61873	2.34165	0.494363	0.00085	0.00385	ENSMUSG00000060284	protein_coding	5.11531	4.59206	10.1236	12.6076	5.37695	5.57295	4.31489	6.92257
ENSMUSG00000020427	Igfbp3	6.20094	14.5101	7.98462	5.2784	2.33998	0.363774	0.0005	0.0001	ENSMUSG00000020427	protein_coding	7.26063	5.14124	22.0475	6.97273	7.4026	8.56664	5.93279	4.62401
ENSMUSG00000024065	Ehd3	2.6028	6.09042	2.05907	3.56433	2.33995	0.585236	0.00135	0.03215	ENSMUSG00000024065	protein_coding	2.42892	2.77667	7.42239	4.75846	2.26953	1.84861	3.20114	3.92752
ENSMUSG00000039735	Fnbp1l	2.52896	5.88575	4.34591	3.19434	2.32734	0.542724	0.0096	0.04175	ENSMUSG00000039735	protein_coding	2.59395	2.46398	6.86698	4.90452	3.42004	5.27179	3.18362	3.20507
ENSMUSG00000048706	Lurap1l	1.05494	2.4478	1.38491	0.793092	2.32032	0.324002	0.02115	0.0106	ENSMUSG00000048706	protein_coding	1.10817	1.0017	2.2148	2.68081	1.36525	1.40458	0.75603	0.830153
ENSMUSG00000021256	Vash1	1.1082	2.55928	1.44003	0.881186	2.3094	0.34431	0.0325	0.0135	ENSMUSG00000021256	protein_coding	1.02423	1.19216	2.88664	2.23192	1.62574	1.25431	0.982753	0.779619
ENSMUSG00000025921	Rdh10	1.67074	3.8584	1.95888	2.09266	2.3094	0.542365	0.0079	0.0413	ENSMUSG00000025921	protein_coding	2.20792	1.13356	3.80028	3.91652	1.69109	2.22667	2.22194	1.96338
ENSMUSG00000019975	Ikbip	11.0877	25.6015	13.6121	10.0384	2.309	0.392102	0.0011	0.00085	ENSMUSG00000019975	protein_coding	13.3293	8.84612	27.5171	23.6858	11.4756	15.7485	7.23791	12.839
ENSMUSG00000024713	Pcsk5	3.67185	8.47288	3.30427	2.40665	2.30752	0.284042	0.0001	5e-05	ENSMUSG00000024713	protein_coding	3.53657	3.80714	10.4306	6.51514	3.33662	3.27193	1.8298	2.9835
ENSMUSG00000047497	Adamts12	2.74062	6.31178	3.73446	3.14517	2.30305	0.498302	0.0007	0.00365	ENSMUSG00000047497	protein_coding	2.91742	2.56382	9.62365	2.9999	3.59803	3.87088	2.79198	3.49837
ENSMUSG00000090698	Apold1	2.12274	4.87448	2.33098	2.44056	2.29632	0.500681	0.006	0.0166	ENSMUSG00000090698	protein_coding	1.75965	2.48582	6.96683	2.78214	3.24618	1.41578	3.3603	1.52081
ENSMUSG00000038059	Smim3	3.73527	8.56008	2.97943	4.89632	2.29169	0.571995	0.0041	0.04115	ENSMUSG00000038059	protein_coding	4.28976	3.18077	11.7306	5.3896	2.0507	3.90817	4.45526	5.33737
ENSMUSG00000018417	Myo1b	8.99837	20.5812	11.0327	11.014	2.28721	0.535149	0.0045	0.0132	ENSMUSG00000018417	protein_coding	9.08698	8.90977	18.916	22.2464	10.3777	11.6877	9.39225	12.6357
ENSMUSG00000039883	Lrrc17	4.41428	10.0327	4.89682	4.08102	2.27278	0.406772	0.00205	0.002	ENSMUSG00000039883	protein_coding	5.43133	3.39722	10.568	9.49744	4.89818	4.89545	2.81671	5.34534
ENSMUSG00000026111	Unc50	8.1783	18.5742	9.42602	9.17923	2.27116	0.494192	0.0033	0.014	ENSMUSG00000026111	protein_coding	11.7364	4.62023	16.1446	21.0038	7.36813	11.4839	9.44332	8.91514
ENSMUSG00000030562	Nox4	3.21358	7.29319	4.73456	3.56273	2.26949	0.488501	0.01585	0.02125	ENSMUSG00000030562	protein_coding	3.32491	3.10225	6.41578	8.1706	4.73505	4.73407	2.25504	4.87042
ENSMUSG00000025232	Hexa	24.0409	54.5014	21.6019	25.4429	2.26703	0.46683	0.0001	0.00055	ENSMUSG00000025232	protein_coding	24.2778	23.8039	64.7584	44.2443	22.7051	20.4987	21.3846	29.5011
ENSMUSG00000030623	Prss23os	11.9109	26.9818	9.21953	7.05548	2.2653	0.26149	0.01245	0.0002	ENSMUSG00000030623	antisense	9.41103	14.4108	31.854	22.1095	8.58257	9.85648	6.2411	7.86986
ENSMUSG00000002732	Fkbp7	20.367	46.0816	18.6611	12.2468	2.26256	0.265763	0.00075	5e-05	ENSMUSG00000002732	protein_coding	22.1649	18.569	60.6241	31.5391	17.6121	19.71	9.04104	15.4525
ENSMUSG00000029810	Tmem176b	19.0211	43.0192	17.6695	20.7602	2.26166	0.48258	0.00035	0.00095	ENSMUSG00000029810	protein_coding	20.4066	17.6355	45.9919	40.0465	21.4323	13.9067	17.0145	24.5058
ENSMUSG00000049804	Armcx4	1.21718	2.74657	1.23542	1.3818	2.2565	0.5031	0.00295	0.00925	ENSMUSG00000049804	protein_coding	0.942936	1.49143	3.51487	1.97828	1.2963	1.17453	1.32887	1.43474
ENSMUSG00000049580	Tsku	2.28709	5.15941	1.21639	2.17649	2.25588	0.421849	0.00845	0.0047	ENSMUSG00000049580	protein_coding	1.98424	2.58994	6.45665	3.86216	1.27578	1.157	1.73857	2.61442
ENSMUSG00000001270	Ckb	17.8487	40.2288	14.8548	15.3678	2.25388	0.38201	0.0003	5e-05	ENSMUSG00000001270	protein_coding	17.4213	18.276	45.6145	34.8431	15.8308	13.8788	11.0492	19.6865
ENSMUSG00000025144	Stra13	8.18596	18.4382	8.12139	9.01737	2.25242	0.489059	0.0227	0.0358	ENSMUSG00000025144	protein_coding	7.94203	8.42989	15.6157	21.2607	10.2546	5.98818	9.50168	8.53305
ENSMUSG00000038301	Snx10	8.08226	18.1636	7.47458	7.95095	2.24734	0.437741	0.0294	0.0008	ENSMUSG00000038301	protein_coding	5.95579	10.2087	20.0448	16.2825	6.78235	8.16681	6.13705	9.76486
ENSMUSG00000038074	Fkbp14	5.31853	11.9246	4.90429	4.81134	2.24209	0.40348	0.0078	0.00505	ENSMUSG00000038074	protein_coding	6.58459	4.05247	15.1161	8.73301	4.17331	5.63527	3.64495	5.97773
ENSMUSG00000066842	Hmcn1	1.80378	4.04289	2.71781	1.66298	2.24134	0.411334	0.00295	0.00345	ENSMUSG00000066842	protein_coding	1.82103	1.78653	4.26845	3.81734	2.02072	3.4149	1.72802	1.59794
ENSMUSG00000056069	Fam105a	2.04684	4.58311	2.87116	2.56121	2.23911	0.558837	0.00905	0.03725	ENSMUSG00000056069	protein_coding	2.64078	1.4529	4.82037	4.34584	2.55843	3.18388	2.57562	2.5468
ENSMUSG00000041355	Ssr2	20.3508	45.5495	18.3911	16.3177	2.23822	0.358241	0.00115	5e-05	ENSMUSG00000041355	protein_coding	23.3414	17.3601	53.95	37.149	19.2421	17.54	15.044	17.5914
ENSMUSG00000014177	Tvp23b	4.40387	9.83733	5.2399	4.85653	2.23379	0.493684	0.00755	0.01025	ENSMUSG00000014177	protein_coding	7.0235	1.78425	12.3766	7.29811	6.71992	3.75989	4.3471	5.36596
ENSMUSG00000038463	Olfml2b	18.5861	41.4648	18.5637	17.797	2.23096	0.429207	0.0005	0.00035	ENSMUSG00000038463	protein_coding	21.9636	15.2085	49.9076	33.0221	18.6999	18.4274	15.0705	20.5234
ENSMUSG00000037370	Enpp1	16.6612	37.047	16.6059	13.8541	2.22355	0.37396	0.00105	0.0002	ENSMUSG00000037370	protein_coding	18.0304	15.2921	32.1533	41.9407	15.0983	18.1135	9.36768	18.3405
ENSMUSG00000028766	Alpl	23.2879	51.7351	18.922	15.0316	2.22154	0.290549	0.0024	5e-05	ENSMUSG00000028766	protein_coding	21.5176	25.0583	35.6913	67.7789	22.7404	15.1036	10.7464	19.3168
ENSMUSG00000019539	Rcn3	28.8422	64.0286	18.6511	20.3637	2.21996	0.318041	0.0003	5e-05	ENSMUSG00000019539	protein_coding	26.395	31.2895	70.5744	57.4829	20.3028	16.9993	16.3504	24.3771
ENSMUSG00000051934	Spats2	1.49035	3.30409	2.25044	1.44421	2.21699	0.437098	0.0168	0.0119	ENSMUSG00000051934	protein_coding	2.31267	0.66803	3.17805	3.43014	2.2762	2.22468	1.35336	1.53505
ENSMUSG00000040447	Spns2	5.08813	11.2375	4.54677	5.00346	2.20857	0.445247	0.03	0.01725	ENSMUSG00000040447	protein_coding	4.45146	5.72481	10.6538	11.8212	4.65083	4.44271	4.97915	5.02777
ENSMUSG00000027800	Tm4sf1	33.8423	74.6868	30.7884	23.8884	2.20691	0.319848	0.0059	0.00015	ENSMUSG00000027800	protein_coding	45.6616	22.0229	91.6081	57.7655	28.7037	32.8731	24.9496	22.8272
ENSMUSG00000027087	Itgav	12.4475	27.4592	12.1947	12.1179	2.206	0.441306	0.0103	0.00815	ENSMUSG00000027087	protein_coding	12.7921	12.1028	26.9193	27.9992	10.6835	13.706	10.64	13.5957
ENSMUSG00000023191	P3h3	8.77539	19.3552	10.7543	10.0711	2.20562	0.52033	0.0047	0.0242	ENSMUSG00000023191	protein_coding	10.3399	7.21085	17.3533	21.3571	11.8015	9.70708	9.47693	10.6652
ENSMUSG00000039221	Rpl22l1	22.7125	49.8646	26.7782	25.7676	2.19547	0.516751	0.00565	0.0142	ENSMUSG00000039221	protein_coding	29.0505	16.3746	66.6379	33.0912	36.9446	16.6119	27.5775	23.9576
ENSMUSG00000039452	Snx22	6.56086	14.3688	5.74463	6.45648	2.19008	0.44934	0.0438	0.02045	ENSMUSG00000039452	protein_coding	9.47999	3.64172	20.4778	8.25975	6.80596	4.68329	6.3779	6.53506
ENSMUSG00000044674	Fzd1	6.40739	14.0212	4.98668	6.18429	2.18829	0.441067	0.0005	0.00015	ENSMUSG00000044674	protein_coding	6.79602	6.01877	16.0424	12.0001	5.08182	4.89154	4.53241	7.83618
ENSMUSG00000022371	Col14a1	18.4377	40.306	18.6733	16.8508	2.18606	0.418072	0.00245	0.00085	ENSMUSG00000022371	protein_coding	20.1585	16.7169	51.1191	29.4929	20.3509	16.9956	14.6192	19.0825
ENSMUSG00000022272	Myo10	8.48814	18.5555	10.6917	9.99314	2.18605	0.538554	0.00755	0.03285	ENSMUSG00000022272	protein_coding	8.63466	8.34161	13.5083	23.6027	9.66719	11.7161	9.02885	10.9574
ENSMUSG00000022769	Sdf2l1	3.23271	7.06101	2.81169	3.1646	2.18424	0.44818	0.0437	0.0388	ENSMUSG00000022769	protein_coding	4.44283	2.0226	7.3192	6.80282	2.77314	2.85025	2.53357	3.79563
ENSMUSG00000033420	Antxr1	17.7513	38.7111	15.7635	16.9973	2.18075	0.439081	0.0006	0.00055	ENSMUSG00000033420	protein_coding	18.5368	16.9658	43.21	34.2122	15.4394	16.0876	14.53	19.4646
ENSMUSG00000021703	Serinc5	4.84683	10.5482	4.75595	6.17607	2.17631	0.585509	0.0005	0.01355	ENSMUSG00000021703	protein_coding	5.35417	4.3395	9.68168	11.4147	4.62281	4.88909	5.82211	6.53004
ENSMUSG00000021613	Hapln1	2.55674	5.54193	1.94345	2.22347	2.16758	0.401209	0.002	0.0004	ENSMUSG00000021613	protein_coding	2.5304	2.58309	5.14452	5.93934	1.93853	1.94836	1.71636	2.73058
ENSMUSG00000036356	Csgalnact1	3.84205	8.32653	5.95925	3.55401	2.16721	0.42683	0.00145	0.0031	ENSMUSG00000036356	protein_coding	3.42935	4.25474	11.4426	5.21047	4.39741	7.52109	3.29895	3.80908
ENSMUSG00000022295	Atp6v1c1	6.86478	14.8759	8.12238	6.76998	2.16699	0.455097	0.00205	0.00105	ENSMUSG00000022295	protein_coding	7.73589	5.99367	15.0074	14.7445	8.18086	8.0639	6.47476	7.0652
ENSMUSG00000063564	Col23a1	1.03655	2.2447	1.73654	1.09206	2.16555	0.486506	0.0297	0.0431	ENSMUSG00000063564	protein_coding	1.3652	0.707896	2.64415	1.84525	1.63441	1.83867	1.05508	1.12904
ENSMUSG00000061731	Ext1	9.23904	19.9823	10.0108	6.72597	2.16281	0.336596	0.01355	0.0003	ENSMUSG00000061731	protein_coding	9.48026	8.99783	27.4715	12.4932	9.11655	10.9051	6.24093	7.21102
ENSMUSG00000029838	Ptn	6.23755	13.4695	4.5029	4.43341	2.15942	0.329144	0.006	0.0005	ENSMUSG00000029838	protein_coding	6.50397	5.97113	24.1754	2.76365	4.6855	4.32029	4.50842	4.35839
ENSMUSG00000033191	Tie1	4.80747	10.3575	6.33636	6.58007	2.15446	0.635295	0.0012	0.0435	ENSMUSG00000033191	protein_coding	5.6595	3.95543	10.4591	10.256	6.81884	5.85389	5.94139	7.21876
ENSMUSG00000041084	Ostc	23.4535	50.3858	19.5494	16.3333	2.14833	0.324165	0.00055	5e-05	ENSMUSG00000041084	protein_coding	21.5591	25.348	61.0086	39.763	18.199	20.8998	12.872	19.7947
ENSMUSG00000050910	Cdr2l	2.76025	5.91634	3.22031	2.96293	2.14341	0.500805	0.0049	0.00765	ENSMUSG00000050910	protein_coding	2.77662	2.74388	7.02885	4.80384	3.364	3.07661	2.70559	3.22027
ENSMUSG00000019659	Ccdc12	15.0667	32.2879	14.5667	17.6156	2.143	0.545579	0.00705	0.03325	ENSMUSG00000019659	protein_coding	18.7648	11.3686	28.2482	36.3276	18.9697	10.1637	19.2712	15.9601
ENSMUSG00000069920	B3gnt9	6.82033	14.5957	5.51718	6.05276	2.14003	0.414695	0.01525	0.00725	ENSMUSG00000069920	protein_coding	7.82179	5.81888	15.0089	14.1825	5.00569	6.02867	4.63054	7.47498
ENSMUSG00000031375	Bgn	182.887	391.319	139.593	133.345	2.13968	0.340758	0.01275	0.0005	ENSMUSG00000031375	protein_coding	163.399	202.375	458.027	324.611	118.066	161.12	108.745	157.944
ENSMUSG00000020695	Mrc2	13.5979	29.0457	15.9241	17.192	2.13604	0.591895	0.00205	0.0305	ENSMUSG00000020695	protein_coding	18.2163	8.97959	26.5733	31.5182	18.2265	13.6217	13.9225	20.4615
ENSMUSG00000020099	Unc5b	3.65869	7.77109	4.71303	4.23217	2.12401	0.544604	0.00115	0.00605	ENSMUSG00000020099	protein_coding	4.41106	2.90633	6.28473	9.25745	5.89444	3.53163	3.69173	4.77261
ENSMUSG00000021665	Hexb	17.1928	36.5008	15.251	16.4838	2.12303	0.451601	0.00465	0.00415	ENSMUSG00000021665	protein_coding	18.8677	15.5179	41.7715	31.23	17.659	12.8431	13.2797	19.6878
ENSMUSG00000036412	Arsi	2.76383	5.86475	1.78523	1.57608	2.12196	0.268738	0.00725	0.0002	ENSMUSG00000036412	protein_coding	2.42599	3.10166	9.15442	2.57507	1.879	1.69146	1.38612	1.76604
ENSMUSG00000020520	Galnt10	2.70263	5.73046	2.59803	3.00268	2.12033	0.523986	0.00385	0.01	ENSMUSG00000020520	protein_coding	3.69747	1.7078	6.76026	4.70066	3.1256	2.07045	2.68303	3.32232
ENSMUSG00000024909	Efemp2	12.9429	27.4213	10.1235	10.1841	2.11864	0.371394	0.0205	0.00015	ENSMUSG00000024909	protein_coding	9.33519	16.5507	30.4138	24.4288	12.7039	7.5431	8.22163	12.1467
ENSMUSG00000023367	Tmem176a	15.4032	32.4485	11.6574	17.3835	2.10661	0.535726	0.00235	0.0101	ENSMUSG00000023367	protein_coding	13.8527	16.9537	34.7976	30.0995	12.1118	11.203	12.8272	21.9398
ENSMUSG00000031548	Sfrp1	3.98239	8.38671	4.28178	2.62376	2.10595	0.312847	0.00405	5e-05	ENSMUSG00000031548	protein_coding	4.73374	3.23104	14.4994	2.274	2.98552	5.57804	1.98678	3.26074
ENSMUSG00000022174	Dad1	11.7261	24.694	9.96199	9.02451	2.1059	0.365454	0.0064	0.0014	ENSMUSG00000022174	protein_coding	12.634	10.8182	29.2076	20.1805	13.1874	6.73657	8.8484	9.20062
ENSMUSG00000007872	Id3	30.0724	63.2155	32.8312	34.4811	2.10211	0.545453	0.0013	0.0086	ENSMUSG00000007872	protein_coding	37.895	22.2498	51.3652	75.0657	36.5655	29.0969	27.5899	41.3723
ENSMUSG00000022500	Litaf	10.2388	21.3862	10.6419	12.6652	2.08874	0.592214	0.001	0.02025	ENSMUSG00000022500	protein_coding	12.0627	8.41497	27.9685	14.8039	11.4618	9.82196	12.8346	12.4957
ENSMUSG00000060935	Tmem263	7.03238	14.6754	5.72039	5.28342	2.08683	0.360019	0.00105	5e-05	ENSMUSG00000060935	protein_coding	7.35225	6.71252	18.1018	11.249	5.60799	5.83278	4.44717	6.11967
ENSMUSG00000025213	Kazald1	5.13983	10.7234	2.92448	4.55745	2.08633	0.425	0.0132	0.0063	ENSMUSG00000025213	protein_coding	5.54531	4.73435	10.6335	10.8134	2.51906	3.32991	3.03432	6.08059
ENSMUSG00000019579	Mydgf	7.53073	15.6928	7.43358	7.84208	2.08384	0.499725	0.0041	0.00605	ENSMUSG00000019579	protein_coding	10.7017	4.35972	18.3186	13.067	8.08463	6.78253	6.29314	9.39102
ENSMUSG00000026223	Itm2c	21.3871	44.469	20.9087	23.3314	2.07924	0.524667	0.0005	0.0027	ENSMUSG00000026223	protein_coding	28.6949	14.0794	43.8712	45.0668	22.3002	19.5172	20.435	26.2278
ENSMUSG00000016256	Ctsz	29.1331	60.3611	20.7603	26.3576	2.07191	0.436665	0.0024	0.001	ENSMUSG00000016256	protein_coding	31.9505	26.3157	62.4184	58.3039	21.4277	20.093	20.0392	32.6759
ENSMUSG00000001435	Col18a1	12.0846	25.0201	10.9656	10.2961	2.07041	0.411513	0.0044	0.0011	ENSMUSG00000001435	protein_coding	9.78563	14.3835	30.8467	19.1936	10.3209	11.6103	9.80792	10.7842
ENSMUSG00000021306	Gpr137b	6.25131	12.93	6.20258	6.49401	2.06837	0.502244	0.0015	0.00315	ENSMUSG00000021306	protein_coding	6.99439	5.50823	14.3488	11.5111	6.49132	5.91383	5.67196	7.31606
ENSMUSG00000050931	Sgms2	19.3765	39.9951	15.7894	16.3991	2.0641	0.410028	0.02465	0.00105	ENSMUSG00000050931	protein_coding	21.7241	17.0288	31.8107	48.1794	13.4437	18.1352	13.365	19.4333
ENSMUSG00000030245	Golt1b	5.9224	12.2233	6.39681	5.87053	2.06391	0.480274	0.003	0.0041	ENSMUSG00000030245	protein_coding	7.10169	4.74312	16.3975	8.04914	5.30569	7.48793	5.45138	6.28968
ENSMUSG00000031342	Gpm6b	9.67924	19.871	9.01019	7.53385	2.05295	0.379138	0.00095	5e-05	ENSMUSG00000031342	protein_coding	10.9016	8.45685	24.6677	15.0743	8.56095	9.45944	6.84146	8.22624
ENSMUSG00000032902	Slc16a1	7.19359	14.6471	6.06529	6.23788	2.03613	0.425878	0.0037	0.00055	ENSMUSG00000032902	protein_coding	8.91808	5.46909	24.0417	5.25259	5.58531	6.54526	7.26991	5.20585
ENSMUSG00000021806	Nid2	4.09849	8.33073	4.25021	2.90844	2.03263	0.349122	0.03495	0.00195	ENSMUSG00000021806	protein_coding	4.4914	3.70558	11.5383	5.12313	4.39084	4.10958	2.508	3.30887
ENSMUSG00000022094	Slc39a14	12.3807	25.1499	9.48161	9.06395	2.03138	0.360397	0.00215	0.00015	ENSMUSG00000022094	protein_coding	12.7296	12.0318	35.6844	14.6155	11.3508	7.61242	8.08914	10.0388
ENSMUSG00000035914	Cd276	2.75134	5.58494	2.15757	2.23317	2.0299	0.399856	0.00965	0.00175	ENSMUSG00000035914	protein_coding	2.71501	2.78767	6.92033	4.24955	2.40398	1.91116	2.02536	2.44097
ENSMUSG00000041891	Lman1	15.5588	31.582	15.3376	13.8468	2.02985	0.43844	0.0012	0.00035	ENSMUSG00000041891	protein_coding	15.1845	15.9331	38.6682	24.4958	13.1684	17.5067	12.1942	15.4994
ENSMUSG00000017057	Il13ra1	11.6096	23.4957	9.29569	7.17172	2.02382	0.305235	0.0017	5e-05	ENSMUSG00000017057	protein_coding	12.007	11.2121	29.2166	17.7749	9.87173	8.71964	6.4846	7.85884
ENSMUSG00000021877	Arf4	32.291	65.3483	31.0543	29.4956	2.02373	0.45136	0.03105	0.00805	ENSMUSG00000021877	protein_coding	36.7344	27.8476	84.0172	46.6795	29.1681	32.9405	24.9337	34.0575
ENSMUSG00000033020	Polr2f	10.2207	20.5593	10.9866	9.60096	2.01154	0.466989	0.04825	0.0257	ENSMUSG00000033020	protein_coding	15.5628	4.87858	16.136	24.9825	12.4195	9.55373	7.58324	11.6187
ENSMUSG00000029163	Emilin1	11.6233	23.2965	6.7807	8.62449	2.00429	0.370205	0.04055	5e-05	ENSMUSG00000029163	protein_coding	8.36869	14.8779	27.2331	19.36	6.81138	6.75002	7.08492	10.1641
ENSMUSG00000012405	Rpl15	68.629	137.346	81.195	71.0989	2.00128	0.517663	0.0123	0.0169	ENSMUSG00000012405	protein_coding	85.3507	51.9074	168.318	106.375	80.4514	81.9385	74.7587	67.4391
ENSMUSG00000045827	Serpinb9	2.96194	5.92161	2.85235	2.35481	1.99923	0.397664	0.01175	0.00145	ENSMUSG00000045827	protein_coding	2.62459	3.29929	8.65562	3.1876	2.65636	3.04835	1.70665	3.00296
ENSMUSG00000022098	Bmp1	16.0609	32.104	18.5933	14.6764	1.99889	0.457152	0.0022	0.0005	ENSMUSG00000022098	protein_coding	18.0787	14.0432	36.2974	27.9107	19.681	17.5056	13.1616	16.1911
ENSMUSG00000032766	Gng11	21.7436	43.2188	15.9765	16.0362	1.98766	0.371047	0.00295	0.0001	ENSMUSG00000032766	protein_coding	22.3015	21.1856	50.8362	35.6014	16.9911	14.962	12.9594	19.1129
ENSMUSG00000093674	Rpl41	396.791	786.89	373.668	359.851	1.98313	0.457308	0.00605	0.00135	ENSMUSG00000093674	protein_coding	462.987	330.594	903.058	670.722	431.693	315.643	298.898	420.803
ENSMUSG00000029070	Mxra8	33.4414	66.0739	37.3571	35.1213	1.97581	0.531546	0.0032	0.0072	ENSMUSG00000029070	protein_coding	42.7203	24.1624	65.5024	66.6453	35.1056	39.6087	27.9251	42.3175
ENSMUSG00000041483	Zfp281	3.02325	5.96792	3.62842	3.80498	1.97401	0.637572	0.0051	0.0494	ENSMUSG00000041483	protein_coding	3.39798	2.64852	7.47131	4.46454	3.18969	4.06714	3.70832	3.90164
ENSMUSG00000030772	Dkk3	10.682	21.0817	7.88655	8.6635	1.97357	0.410949	0.0014	0.0001	ENSMUSG00000030772	protein_coding	12.5576	8.80643	23.4195	18.7438	6.62036	9.15274	7.3821	9.9449
ENSMUSG00000058569	Tmed9	17.7775	35.0845	16.5467	19.4861	1.97353	0.555405	0.0035	0.00875	ENSMUSG00000058569	protein_coding	23.3271	12.2278	37.3249	32.8441	17.7744	15.3189	19.4805	19.4917
ENSMUSG00000040711	Sh3pxd2b	8.17827	16.0761	8.57057	8.40439	1.96571	0.522788	0.0024	0.0043	ENSMUSG00000040711	protein_coding	8.24558	8.11096	17.2762	14.876	8.46052	8.68061	7.58688	9.2219
ENSMUSG00000034271	Jdp2	4.49555	8.83162	4.79573	4.66772	1.96452	0.528524	0.02155	0.02915	ENSMUSG00000034271	protein_coding	4.16667	4.82444	11.5265	6.13679	5.49664	4.09482	4.34058	4.99485
ENSMUSG00000040026	Saa3	56.6234	111.016	13.2824	5.27903	1.9606	0.047552	0.00985	5e-05	ENSMUSG00000040026	protein_coding	70.4968	42.7501	201.356	20.6752	23.8771	2.68763	3.15753	7.40054
ENSMUSG00000032359	Ctsh	25.104	49.1899	19.6607	22.2047	1.95944	0.451408	0.01075	0.0024	ENSMUSG00000032359	protein_coding	27.0908	23.1171	61.1835	37.1963	24.5777	14.7437	22.1717	22.2377
ENSMUSG00000034641	Cd300ld	2.74434	5.37583	1.68707	1.77855	1.95888	0.330842	0.0182	0.0009	ENSMUSG00000034641	protein_coding	2.36803	3.12065	6.00621	4.74545	1.59575	1.77838	1.67365	1.88345
ENSMUSG00000032383	Ppib	32.3004	63.2704	24.3008	21.542	1.95881	0.340475	0.02445	0.0005	ENSMUSG00000032383	protein_coding	40.7115	23.8893	83.0363	43.5044	25.4256	23.176	20.3831	22.7008
ENSMUSG00000024121	Atp6v0c	16.7726	32.7987	16.0617	18.1898	1.95549	0.554589	0.03735	0.0496	ENSMUSG00000024121	protein_coding	11.8551	21.6901	36.1023	29.4951	19.3064	12.817	17.7223	18.6573
ENSMUSG00000043067	Dpy19l1	5.55596	10.8544	6.21149	5.91861	1.95365	0.545273	0.00445	0.0095	ENSMUSG00000043067	protein_coding	7.69636	3.41556	12.9612	8.74767	5.79322	6.62976	5.57616	6.26105
ENSMUSG00000031963	Bmper	2.80066	5.46133	3.17966	2.42126	1.95002	0.443346	0.0124	0.00385	ENSMUSG00000031963	protein_coding	3.19474	2.40658	4.35064	6.57201	3.64232	2.717	2.08699	2.75553
ENSMUSG00000025289	Prdx4	15.2727	29.607	14.9854	13.6754	1.93856	0.461898	0.00855	0.0019	ENSMUSG00000025289	protein_coding	21.3281	9.21733	37.1569	22.0572	16.617	13.3537	11.1465	16.2042
ENSMUSG00000028369	Svep1	9.05844	17.5538	9.34088	7.66838	1.93784	0.43685	0.00405	0.00055	ENSMUSG00000028369	protein_coding	9.78932	8.32756	18.4001	16.7074	9.39916	9.28259	6.179	9.15776
ENSMUSG00000026828	Galnt5	1.15005	2.20971	0.697806	0.832616	1.9214	0.376799	0.0482	0.008	ENSMUSG00000026828	protein_coding	0.970049	1.33006	2.86311	1.55632	0.976823	0.418789	0.67674	0.988492
ENSMUSG00000020312	Shc2	2.71159	5.20438	2.84334	2.2167	1.91931	0.42593	0.01175	0.0045	ENSMUSG00000020312	protein_coding	2.86255	2.56063	5.06645	5.34231	3.46015	2.22653	2.00091	2.43248
ENSMUSG00000020077	Srgn	42.4394	81.3988	23.5602	39.367	1.918	0.483631	0.00755	0.00355	ENSMUSG00000020077	protein_coding	41.9064	42.9723	131.153	31.6449	24.1676	22.9527	41.8712	36.8627
ENSMUSG00000022367	Has2	2.47248	4.74043	2.40365	1.95967	1.91728	0.413395	0.01825	0.0021	ENSMUSG00000022367	protein_coding	2.56098	2.38399	6.73211	2.74875	2.21844	2.58886	2.07362	1.84572
ENSMUSG00000020053	Igf1	26.8241	51.3664	22.4882	14.4202	1.91493	0.280732	0.0378	5e-05	ENSMUSG00000020053	protein_coding	22.8588	30.7894	70.9412	31.7916	22.4407	22.5356	12.0996	16.7408
ENSMUSG00000021242	Npc2	17.4685	33.4182	14.7665	16.9278	1.91305	0.506544	0.0024	0.00205	ENSMUSG00000021242	protein_coding	20.5382	14.3989	36.5298	30.3067	14.5026	15.0305	14.6688	19.1868
ENSMUSG00000025666	Tmem47	3.64833	6.9744	4.04645	3.74164	1.91167	0.536482	0.0263	0.0261	ENSMUSG00000025666	protein_coding	4.35264	2.94401	6.5565	7.3923	3.31436	4.77854	2.72086	4.76242
ENSMUSG00000061119	Prcp	9.8165	18.7628	7.93711	7.23035	1.91135	0.385356	0.00285	0.0001	ENSMUSG00000061119	protein_coding	9.57126	10.0617	21.9046	15.6211	7.72458	8.14965	6.56397	7.89672
ENSMUSG00000007891	Ctsd	93.8492	179.145	83.1985	82.6157	1.90886	0.461167	0.0133	0.0032	ENSMUSG00000007891	protein_coding	100.816	86.8822	217.794	140.496	86.6766	79.7203	80.3499	84.8816
ENSMUSG00000027848	Olfml3	18.154	34.4746	13.7978	14.4021	1.89901	0.41776	0.00455	5e-05	ENSMUSG00000027848	protein_coding	19.7946	16.5134	35.8586	33.0905	15.4915	12.1042	11.0343	17.7699
ENSMUSG00000001493	Meox1	2.86699	5.43016	2.78462	1.82538	1.89403	0.336156	0.03455	0.00175	ENSMUSG00000001493	protein_coding	2.92543	2.80856	7.52025	3.34008	2.44847	3.12077	1.49251	2.15825
ENSMUSG00000079641	Rpl39	97.3933	184.028	109.264	94.7959	1.88953	0.515117	0.00395	0.0028	ENSMUSG00000079641	protein_coding	126.13	68.6571	222.152	145.904	116.369	102.159	95.41	94.1817
ENSMUSG00000027954	Efna1	5.64666	10.668	4.63311	4.61448	1.88926	0.432553	0.02145	0.0038	ENSMUSG00000027954	protein_coding	6.91365	4.37968	9.97059	11.3654	5.15808	4.10813	4.25452	4.97443
ENSMUSG00000032374	Plod2	18.6041	35.1092	19.5485	17.7741	1.88718	0.506252	0.03515	0.02325	ENSMUSG00000032374	protein_coding	17.6987	19.5094	38.5074	31.7111	18.5545	20.5425	16.8456	18.7025
ENSMUSG00000022010	Tsc22d1	50.5514	95.2896	53.9034	50.3657	1.885	0.528554	0.00665	0.00505	ENSMUSG00000022010	protein_coding	58.2508	42.8519	113.092	77.4873	53.3237	54.483	44.6853	56.046
ENSMUSG00000054640	Slc8a1	4.42988	8.32577	4.55987	4.91668	1.87946	0.590538	0.01045	0.02875	ENSMUSG00000054640	protein_coding	3.86205	4.99771	9.97967	6.67186	3.48756	5.63218	4.47729	5.35608
ENSMUSG00000002014	Ssr4	31.2883	58.7714	24.1059	25.0292	1.87838	0.425874	0.0064	0.0008	ENSMUSG00000002014	protein_coding	36.3841	26.1925	68.7934	48.7493	28.2404	19.9715	25.3151	24.7433
ENSMUSG00000027808	Serp1	13.5754	25.4765	10.6641	12.2776	1.87667	0.481919	0.01135	0.00295	ENSMUSG00000027808	protein_coding	14.6994	12.4513	31.9977	18.9554	10.3107	11.0174	11.8034	12.7519
ENSMUSG00000029061	Mmp23	7.13476	13.3891	5.26575	4.52954	1.8766	0.338301	0.04775	0.0056	ENSMUSG00000029061	protein_coding	6.36116	7.90837	19.7014	7.07687	4.26509	6.26641	3.11134	5.94775
ENSMUSG00000032353	Tmed3	21.1421	39.6673	18.5861	19.2132	1.87622	0.484359	0.0044	0.0012	ENSMUSG00000032353	protein_coding	22.9615	19.3228	41.4957	37.839	17.8751	19.2971	19.6633	18.7632
ENSMUSG00000051579	Tceal8	14.3435	26.8982	11.4918	7.93631	1.87529	0.29505	0.0211	5e-05	ENSMUSG00000051579	protein_coding	12.8481	15.8389	34.1916	19.6047	9.26809	13.7156	8.24152	7.63109
ENSMUSG00000030560	Ctsc	28.5186	53.3876	26.4281	27.9515	1.87203	0.523558	0.01355	0.01255	ENSMUSG00000030560	protein_coding	27.6094	29.4277	66.1679	40.6073	32.758	20.0981	23.4707	32.4322
ENSMUSG00000033991	Ttc37	3.0786	5.7385	3.36021	3.54243	1.864	0.617309	0.0075	0.0333	ENSMUSG00000033991	protein_coding	2.98954	3.16766	5.46069	6.01632	3.0013	3.71912	3.62973	3.45513
ENSMUSG00000005413	Hmox1	7.93832	14.7476	3.65021	6.86516	1.85777	0.46551	0.04485	0.0164	ENSMUSG00000005413	protein_coding	5.86944	10.0072	22.7237	6.77151	3.78412	3.51629	5.74064	7.98968
ENSMUSG00000078713	Tomm5	17.4235	32.215	17.7331	13.8962	1.84894	0.431358	0.0286	0.0036	ENSMUSG00000078713	protein_coding	19.5579	15.2892	30.1147	34.3152	18.7138	16.7523	14.919	12.8733
ENSMUSG00000033684	Qsox1	14.3832	26.5925	14.4959	14.2678	1.84886	0.536535	0.00535	0.00705	ENSMUSG00000033684	protein_coding	15.979	12.7873	29.9781	23.2068	15.9375	13.0544	14.8431	13.6925
ENSMUSG00000002778	Kdelr1	16.617	30.5672	16.9016	16.7657	1.83951	0.548487	0.0203	0.02535	ENSMUSG00000002778	protein_coding	17.8018	15.4321	32.0037	29.1307	18.7244	15.0789	16.5595	16.972
ENSMUSG00000038803	Ost4	26.7936	49.2589	24.1029	23.8129	1.83846	0.483423	0.03	0.0151	ENSMUSG00000038803	protein_coding	31.0398	22.5473	61.0223	37.4955	27.6303	20.5756	20.8046	26.8212
ENSMUSG00000023885	Thbs2	31.3814	57.5071	21.2029	28.1576	1.83252	0.489637	0.01685	0.00615	ENSMUSG00000023885	protein_coding	32.7005	30.0623	73.4567	41.5575	20.7634	21.6424	21.6657	34.6495
ENSMUSG00000031711	Zfp330	5.25443	9.61407	7.7347	5.32895	1.82971	0.554287	0.0347	0.03315	ENSMUSG00000031711	protein_coding	7.32365	3.18522	8.98707	10.2411	6.96451	8.50489	4.61416	6.04374
ENSMUSG00000033307	Mif	19.5797	35.7809	9.2929	11.9103	1.82745	0.332868	0.0275	0.00145	ENSMUSG00000033307	protein_coding	17.7932	21.3662	34.2296	37.3322	10.982	7.60385	11.779	12.0417
ENSMUSG00000054690	Emcn	12.0796	22.0519	13.0483	8.44376	1.82555	0.382904	0.01465	0.0002	ENSMUSG00000054690	protein_coding	10.811	13.3482	25.6323	18.4716	10.9819	15.1147	6.55401	10.3335
ENSMUSG00000040747	Cd53	14.6293	26.6002	9.26755	12.7873	1.81828	0.480722	0.0105	0.00185	ENSMUSG00000040747	protein_coding	15.2204	14.0381	39.8251	13.3753	11.6745	6.86059	13.3529	12.2216
ENSMUSG00000020241	Col6a2	70.9385	128.936	58.9875	44.0655	1.81757	0.341763	0.03215	0.0002	ENSMUSG00000020241	protein_coding	67.4027	74.4743	132.737	125.135	57.6099	60.3651	43.4533	44.6777
ENSMUSG00000001119	Col6a1	80.4682	146.197	60.856	47.5683	1.81683	0.325371	0.03185	0.0001	ENSMUSG00000001119	protein_coding	81.761	79.1754	159.303	133.092	60.9673	60.7448	45.7495	49.387
ENSMUSG00000015575	Atp6v0e	29.2712	53.1361	18.7278	21.4785	1.8153	0.404217	0.0103	0.0004	ENSMUSG00000015575	protein_coding	29.7589	28.7835	55.9878	50.2844	22.8442	14.6113	19.6467	23.3103
ENSMUSG00000020952	Scfd1	7.41576	13.4518	8.78248	7.59376	1.81395	0.564516	0.01355	0.0163	ENSMUSG00000020952	protein_coding	7.81737	7.01416	15.5042	11.3993	6.83847	10.7265	7.5697	7.61782
ENSMUSG00000027820	Mme	9.1055	16.5163	12.205	5.89519	1.81388	0.356932	0.0282	0.0001	ENSMUSG00000027820	protein_coding	8.90218	9.30881	20.3598	12.6728	9.3599	15.05	4.60055	7.18983
ENSMUSG00000059588	Mif	8.3827	15.1973	12.9053	9.14015	1.81294	0.601432	0.0144	0.0364	ENSMUSG00000059588	protein_coding	10.1289	6.63649	23.1274	7.26725	13.2076	12.603	8.13902	10.1413
ENSMUSG00000018774	Cd68	13.4707	24.4034	7.10159	7.83404	1.81159	0.321022	0.0172	5e-05	ENSMUSG00000018774	protein_coding	12.3977	14.5438	33.5246	15.2822	8.19853	6.00464	5.38147	10.2866
ENSMUSG00000021939	Ctsb	59.0679	106.941	48.5356	44.8439	1.81048	0.419333	0.0384	0.00375	ENSMUSG00000021939	protein_coding	64.4086	53.7271	139.283	74.5985	49.2476	47.8237	37.8268	51.861
ENSMUSG00000031954	Cfdp1	10.5413	19.032	11.3719	7.59151	1.80547	0.398881	0.023	0.0012	ENSMUSG00000031954	protein_coding	9.24779	11.8348	23.6049	14.4592	11.8472	10.8965	7.60117	7.58185
ENSMUSG00000025534	Gusb	9.57941	17.2875	10.0988	10.9535	1.80465	0.633608	0.00915	0.0433	ENSMUSG00000025534	protein_coding	11.8696	7.2892	18.6713	15.9036	11.5067	8.69086	8.97763	12.9294
ENSMUSG00000023830	Igf2r	11.3454	20.4226	10.6172	10.507	1.80008	0.514479	0.0162	0.0084	ENSMUSG00000023830	protein_coding	11.7519	10.9389	20.8286	20.0166	9.89471	11.3397	9.51583	11.4981
ENSMUSG00000019210	Atp6v1e1	22.5639	40.5793	21.3037	21.5717	1.79842	0.531594	0.0089	0.00445	ENSMUSG00000019210	protein_coding	24.8729	20.2548	43.7921	37.3665	21.8627	20.7448	20.8382	22.3052
ENSMUSG00000028936	Rpl22	118.982	213.733	140.809	119.971	1.79635	0.561312	0.0136	0.01495	ENSMUSG00000028936	protein_coding	146.676	91.2871	206.316	221.151	157.517	124.101	115.715	124.227
ENSMUSG00000057561	Eif1a	10.3499	18.5391	11.2662	7.52167	1.79123	0.405719	0.0153	0.0003	ENSMUSG00000057561	protein_coding	12.1762	8.52358	22.1829	14.8953	11.0857	11.4466	8.00237	7.04098
ENSMUSG00000008668	Rps18	79.8864	142.879	84.6072	83.2167	1.78853	0.582428	0.02165	0.0379	ENSMUSG00000008668	protein_coding	96.4272	63.3457	167.174	118.585	103.562	65.652	94.2927	72.1407
ENSMUSG00000029710	Ephb4	5.7212	10.2092	7.70066	6.04054	1.78445	0.591676	0.0138	0.03095	ENSMUSG00000029710	protein_coding	6.7422	4.70021	10.8634	9.55511	8.4337	6.96762	5.27207	6.80902
ENSMUSG00000049047	Armcx3	3.95693	7.05939	4.36339	4.14334	1.78406	0.586926	0.0186	0.03235	ENSMUSG00000049047	protein_coding	4.84855	3.06531	8.28761	5.83117	4.1072	4.61958	4.01336	4.27333
ENSMUSG00000037072	42993	82.9778	147.584	72.527	54.0266	1.7786	0.366074	0.01455	5e-05	ENSMUSG00000037072	protein_coding	88.3134	77.6422	172.266	122.902	77.2295	67.8244	48.2253	59.8278
ENSMUSG00000078974	Sec61g	37.3327	66.1562	34.6805	23.9818	1.77207	0.362503	0.03705	0.00035	ENSMUSG00000078974	protein_coding	49.2877	25.3777	82.5449	49.7675	34.2428	35.1182	23.2447	24.7189
ENSMUSG00000051412	Vamp7	3.7309	6.60615	3.57767	2.36586	1.77066	0.35813	0.02865	0.00155	ENSMUSG00000051412	protein_coding	3.78809	3.67371	7.01948	6.19281	3.43297	3.72237	1.89734	2.83438
ENSMUSG00000031799	Tpm4	46.3166	81.9943	35.1389	37.9329	1.7703	0.462628	0.01555	0.00115	ENSMUSG00000031799	protein_coding	41.9909	50.6423	106.598	57.3908	34.5589	35.7188	38.681	37.1848
ENSMUSG00000025044	Msr1	6.72437	11.8955	6.20441	3.51861	1.76901	0.295793	0.03855	0.00015	ENSMUSG00000025044	protein_coding	8.30228	5.14647	17.3638	6.42714	7.75256	4.65626	3.23068	3.80655
ENSMUSG00000062006	Rpl34	126.082	221.691	141.434	109.2	1.75831	0.492578	0.009	0.0008	ENSMUSG00000062006	protein_coding	156.394	95.7694	217.222	226.161	149.66	133.208	103.44	114.96
ENSMUSG00000052310	Slc39a1	27.3871	48.1246	23.0318	21.4556	1.7572	0.445834	0.0103	0.0004	ENSMUSG00000052310	protein_coding	28.4083	26.3659	53.2286	43.0205	26.1769	19.8868	19.4446	23.4665
ENSMUSG00000073599	Ecscr	9.84379	17.2798	9.99372	7.24529	1.7554	0.419292	0.0346	0.0031	ENSMUSG00000073599	protein_coding	10.057	9.63055	20.3329	14.2267	7.79382	12.1936	5.57625	8.91433
ENSMUSG00000001542	Ell2	5.56014	9.74606	5.27417	6.15072	1.75284	0.631098	0.0142	0.0372	ENSMUSG00000001542	protein_coding	4.71391	6.40638	10.412	9.08016	5.37547	5.17287	5.34369	6.95774
ENSMUSG00000079523	Tmsb10	56.1182	98.3307	51.581	53.1045	1.75221	0.54006	0.01875	0.00985	ENSMUSG00000079523	protein_coding	51.4933	60.743	144.689	51.9724	59.102	44.0601	43.5269	62.682
ENSMUSG00000048376	F2r	4.77948	8.3665	5.62827	4.97649	1.7505	0.594811	0.0263	0.0303	ENSMUSG00000048376	protein_coding	5.24041	4.31856	12.1302	4.60275	4.55356	6.70299	5.23814	4.71484
ENSMUSG00000021114	Atp6v1d	10.4856	18.3158	10.1541	10.1723	1.74676	0.555384	0.02075	0.01655	ENSMUSG00000021114	protein_coding	10.1274	10.8437	22.7804	13.8512	10.7742	9.53396	11.0842	9.2605
ENSMUSG00000025007	Aldh18a1	5.50782	9.61512	4.50502	4.04272	1.74572	0.420454	0.0415	0.00395	ENSMUSG00000025007	protein_coding	4.5301	6.48555	10.2894	8.9408	3.86386	5.14618	4.08558	3.99986
ENSMUSG00000037894	H2afz	39.8158	69.2825	20.625	41.2444	1.74008	0.595308	0.04055	0.02785	ENSMUSG00000037894	protein_coding	42.8708	36.7608	78.7294	59.8357	22.7189	18.5311	47.8713	34.6174
ENSMUSG00000060548	Tnfrsf19	3.05852	5.31671	3.71988	3.18777	1.73833	0.599576	0.0226	0.0359	ENSMUSG00000060548	protein_coding	3.51201	2.60503	4.19518	6.43825	4.18729	3.25246	3.16803	3.2075
ENSMUSG00000018920	Cxcl16	12.9771	22.5436	9.28365	7.97405	1.73718	0.353717	0.03765	0.0005	ENSMUSG00000018920	protein_coding	12.9217	13.0325	27.6764	17.4108	10.7116	7.85568	6.24553	9.70256
ENSMUSG00000034845	Plvap	18.1326	31.45	15.8189	14.5801	1.73445	0.463596	0.0188	0.00165	ENSMUSG00000034845	protein_coding	16.4539	19.8113	32.0908	30.8091	17.912	13.7258	11.4041	17.756
ENSMUSG00000037089	Slc35b2	6.2644	10.8494	5.62471	6.72423	1.73191	0.619779	0.0258	0.0474	ENSMUSG00000037089	protein_coding	7.61092	4.91788	12.3047	9.39417	7.01438	4.23504	6.28802	7.16045
ENSMUSG00000038416	Cdc16	10.9302	18.9282	11.3411	11.0264	1.73173	0.582538	0.036	0.03335	ENSMUSG00000038416	protein_coding	9.47093	12.3896	23.1242	14.7321	10.6954	11.9868	10.7458	11.3071
ENSMUSG00000050708	Ftl1	220.894	382.009	220.846	235.749	1.72938	0.617129	0.0273	0.0451	ENSMUSG00000050708	protein_coding	270.693	171.096	398.165	365.853	259.316	182.377	211.398	260.1
ENSMUSG00000031871	Cdh5	12.235	21.1154	12.9884	12.0481	1.72582	0.570584	0.01265	0.01135	ENSMUSG00000031871	protein_coding	10.2478	14.2222	27.1546	15.0763	12.4524	13.5243	10.289	13.8072
ENSMUSG00000053931	Cnn3	18.2677	31.4932	23.0341	15.6314	1.72398	0.496342	0.01555	0.00335	ENSMUSG00000053931	protein_coding	21.1738	15.3615	38.1333	24.853	15.6079	30.4603	14.7801	16.4827
ENSMUSG00000061477	Rps7	110.12	189.804	107.249	104.42	1.72361	0.550146	0.01585	0.007	ENSMUSG00000061477	protein_coding	130.765	89.4755	216.676	162.932	122.329	92.1687	101.72	107.12
ENSMUSG00000039529	Atp8b1	2.96738	5.10772	3.60412	3.09377	1.72129	0.605705	0.01685	0.02635	ENSMUSG00000039529	protein_coding	2.98982	2.94494	5.04511	5.17034	3.40986	3.79837	3.17612	3.01143
ENSMUSG00000086596	Susd5	3.72274	6.40377	3.02914	3.48314	1.72018	0.54392	0.02885	0.0168	ENSMUSG00000086596	protein_coding	4.30638	3.13911	3.36066	9.44687	2.85046	3.20782	2.61832	4.34795
ENSMUSG00000032014	Oaf	5.56194	9.52889	5.74567	5.40943	1.71323	0.567687	0.0308	0.0227	ENSMUSG00000032014	protein_coding	6.77653	4.34734	10.6615	8.39632	5.2385	6.25283	4.48206	6.33679
ENSMUSG00000020260	Pofut2	10.5491	18.056	9.53878	8.07845	1.71162	0.447411	0.01725	0.00055	ENSMUSG00000020260	protein_coding	10.7554	10.3427	20.662	15.4499	11.6541	7.42344	7.13068	9.02622
ENSMUSG00000024781	Lipa	8.66774	14.8185	10.1197	8.08627	1.70962	0.545687	0.01765	0.0063	ENSMUSG00000024781	protein_coding	10.7736	6.56186	18.4065	11.2306	10.6721	9.56729	6.35958	9.81297
ENSMUSG00000050912	Tmem123	15.9207	27.2136	13.8641	14.3976	1.70932	0.529059	0.0128	0.00335	ENSMUSG00000050912	protein_coding	14.186	17.6554	31.0688	23.3584	12.9963	14.732	13.4417	15.3536
ENSMUSG00000020142	Slc1a4	3.35818	5.72825	2.33715	2.73447	1.70576	0.477366	0.02805	0.0029	ENSMUSG00000020142	protein_coding	3.5756	3.14077	5.36632	6.09018	2.19839	2.47591	3.1265	2.34245
ENSMUSG00000037058	Paip2	23.0779	39.3401	21.8899	21.6532	1.70467	0.55041	0.0207	0.0084	ENSMUSG00000037058	protein_coding	26.2453	19.9106	41.4368	37.2433	20.6504	23.1293	20.8756	22.4307
ENSMUSG00000037206	Islr	22.7561	38.5702	16.058	15.9362	1.69494	0.413174	0.01345	5e-05	ENSMUSG00000037206	protein_coding	22.3546	23.1575	35.0047	42.1358	14.9391	17.1768	13.2014	18.671
ENSMUSG00000023942	Slc29a1	36.3111	61.3216	31.8162	28.5547	1.68878	0.465655	0.02635	0.0014	ENSMUSG00000023942	protein_coding	42.5377	30.0846	44.0042	78.6391	31.8049	31.8275	24.9304	32.1791
ENSMUSG00000039062	Anpep	10.9772	18.5377	9.20869	10.5824	1.68875	0.570858	0.0147	0.0106	ENSMUSG00000039062	protein_coding	10.4687	11.4857	21.5432	15.5322	10.0739	8.34351	8.37294	12.7919
ENSMUSG00000025151	Maged1	29.7253	50.0541	24.6285	25.6244	1.68389	0.511934	0.0171	0.00235	ENSMUSG00000025151	protein_coding	30.1323	29.3184	56.175	43.9332	26.864	22.3931	19.1511	32.0977
ENSMUSG00000010376	Nedd8	27.6063	46.269	23.46	20.7787	1.67603	0.449085	0.03675	0.0021	ENSMUSG00000010376	protein_coding	31.8284	23.3842	53.9032	38.6348	25.0208	21.8993	22.8787	18.6787
ENSMUSG00000022817	Itgb5	24.7232	41.4309	27.942	25.6458	1.67579	0.619002	0.01545	0.02755	ENSMUSG00000022817	protein_coding	29.5755	19.8709	38.0971	44.7647	26.9605	28.9235	22.4153	28.8764
ENSMUSG00000032243	Itga11	5.1175	8.57443	4.64607	4.25554	1.67551	0.496306	0.02325	0.0021	ENSMUSG00000032243	protein_coding	5.75184	4.48316	7.72294	9.42592	4.40514	4.887	3.62042	4.89066
ENSMUSG00000024327	Slc39a7	19.4772	32.6176	20.2036	16.8985	1.67466	0.518079	0.02375	0.0047	ENSMUSG00000024327	protein_coding	22.2314	16.723	30.9665	34.2688	21.9569	18.4504	17.7847	16.0123
ENSMUSG00000029781	Fkbp9	34.545	57.7508	26.5029	26.0126	1.67176	0.450428	0.023	0.0004	ENSMUSG00000029781	protein_coding	38.7818	30.3081	69.5086	45.993	29.0101	23.9957	23.9292	28.0961
ENSMUSG00000029718	Pcolce	66.8103	111.323	50.5455	43.256	1.66626	0.388563	0.02145	5e-05	ENSMUSG00000029718	protein_coding	76.1959	57.4246	111.066	111.58	57.4785	43.6124	37.7149	48.797
ENSMUSG00000001555	Fkbp10	15.9359	26.4707	10.5322	11.3507	1.66107	0.428802	0.0484	0.00395	ENSMUSG00000001555	protein_coding	14.3452	17.5266	34.1964	18.7451	13.3031	7.76121	10.5094	12.192
ENSMUSG00000032997	Chpf	5.52692	9.17319	5.12503	4.30275	1.65973	0.469057	0.02995	0.0033	ENSMUSG00000032997	protein_coding	5.7283	5.32554	11.247	7.09942	5.301	4.94906	3.33774	5.26776
ENSMUSG00000002289	Angptl4	13.7889	22.7044	17.8256	13.9961	1.64657	0.616449	0.02925	0.04115	ENSMUSG00000002289	protein_coding	15.0641	12.5136	31.2387	14.1701	16.8533	18.7979	10.8612	17.131
ENSMUSG00000025492	Ifitm3	55.0243	90.5637	53.3212	58.2726	1.64589	0.643443	0.0289	0.04715	ENSMUSG00000025492	protein_coding	68.0984	41.9502	115.727	65.4003	57.5125	49.1299	51.2542	65.2911
ENSMUSG00000031451	Gas6	51.6963	84.8179	52.3683	47.3002	1.6407	0.557668	0.03575	0.0136	ENSMUSG00000031451	protein_coding	58.7762	44.6164	80.8081	88.8278	55.1395	49.5972	34.8723	59.7282
ENSMUSG00000030082	Sec61a1	21.5423	35.2778	19.4362	21.5993	1.63761	0.612263	0.0225	0.0294	ENSMUSG00000030082	protein_coding	23.8165	19.2681	36.7895	33.7661	19.5759	19.2965	20.7101	22.4886
ENSMUSG00000000555	Itga5	9.80456	16.0533	10.3966	8.88222	1.63733	0.553296	0.02325	0.00595	ENSMUSG00000000555	protein_coding	11.5449	8.06425	17.3717	14.7349	10.3013	10.492	9.21056	8.55388
ENSMUSG00000079055	Slc8a3	4.78556	7.79929	5.77732	4.46278	1.62975	0.572203	0.04865	0.02855	ENSMUSG00000079055	protein_coding	5.89036	3.68076	4.47436	11.1242	6.46994	5.0847	4.6787	4.24686
ENSMUSG00000022246	Rai14	6.77597	11.0013	6.26441	5.06709	1.62358	0.46059	0.0256	0.00045	ENSMUSG00000022246	protein_coding	6.02813	7.52381	12.2591	9.74348	6.30719	6.22163	4.34153	5.79266
ENSMUSG00000030298	Sec13	27.4621	44.5366	19.2133	20.8942	1.62175	0.469147	0.0266	0.00115	ENSMUSG00000030298	protein_coding	30.6272	24.297	50.5178	38.5555	22.0436	16.3829	19.0874	22.7009
ENSMUSG00000032458	Copb2	19.4082	31.4262	17.3318	14.994	1.61922	0.477118	0.02625	0.00105	ENSMUSG00000032458	protein_coding	19.2868	19.5297	44.9635	17.8889	17.7609	16.9027	15.5668	14.4211
ENSMUSG00000031838	Ifi30	17.7753	28.7239	8.61531	14.3524	1.61594	0.499668	0.0461	0.00715	ENSMUSG00000031838	protein_coding	18.0825	17.4681	36.9443	20.5036	10.6589	6.57172	11.6033	17.1016
ENSMUSG00000039234	Sec24d	12.1207	19.5009	10.7876	9.9246	1.60889	0.50893	0.0243	0.00265	ENSMUSG00000039234	protein_coding	13.8585	10.383	20.4002	18.6016	11.0732	10.502	9.00983	10.8394
ENSMUSG00000045092	S1pr1	11.0693	17.7459	11.6348	9.35411	1.60316	0.527114	0.0351	0.0041	ENSMUSG00000045092	protein_coding	11.7164	10.4222	23.6264	11.8654	11.8376	11.4321	9.28514	9.42308
ENSMUSG00000030218	Mgp	109.295	175.135	68.6487	42.0436	1.60241	0.240064	0.02705	5e-05	ENSMUSG00000030218	protein_coding	96.3517	122.237	189.039	161.23	71.7748	65.5225	32.5498	51.5375
ENSMUSG00000038991	Txndc5	26.6553	42.6986	22.115	23.0661	1.60188	0.540207	0.03005	0.0052	ENSMUSG00000038991	protein_coding	28.0456	25.265	48.8236	36.5736	22.8145	21.4155	19.6951	26.4372
ENSMUSG00000022912	Pros1	13.1882	21.0702	16.0318	10.9752	1.59766	0.520887	0.0354	0.00405	ENSMUSG00000022912	protein_coding	15.8594	10.517	23.3801	18.7602	12.3597	19.7039	9.81493	12.1355
ENSMUSG00000032011	Thy1	9.74072	15.5002	6.85147	7.31641	1.59128	0.47202	0.04785	0.00295	ENSMUSG00000032011	protein_coding	10.2859	9.19556	16.5224	14.478	5.30467	8.39827	8.07624	6.55658
ENSMUSG00000024487	Yipf5	9.33259	14.792	8.1188	6.53441	1.58498	0.441753	0.0469	0.00105	ENSMUSG00000024487	protein_coding	9.28938	9.37581	19.6166	9.96735	7.30927	8.92834	6.05322	7.0156
ENSMUSG00000055681	Cope	24.8522	39.2702	23.0072	21.4035	1.58015	0.545032	0.04835	0.0109	ENSMUSG00000055681	protein_coding	26.4467	23.2578	36.4566	42.0837	25.1782	20.8361	19.3492	23.4578
ENSMUSG00000079426	Arpc4	14.2255	22.4456	11.9004	14.5227	1.57784	0.647018	0.03535	0.0437	ENSMUSG00000079426	protein_coding	16.9852	11.4659	24.5748	20.3164	13.6627	10.138	15.7713	13.2741
ENSMUSG00000030062	Rpn1	13.8394	21.7486	13.3306	12.8601	1.5715	0.591307	0.0362	0.0137	ENSMUSG00000030062	protein_coding	14.8478	12.8311	25.7262	17.7709	13.1729	13.4883	12.0156	13.7046
ENSMUSG00000020571	Pdia6	23.9783	37.3873	20.1373	20.6949	1.55921	0.553528	0.0372	0.00495	ENSMUSG00000020571	protein_coding	22.7363	25.2203	45.6284	29.1462	19.808	20.4666	18.8485	22.5413
ENSMUSG00000028478	Clta	27.0126	41.9845	24.3245	21.5543	1.55426	0.513387	0.0498	0.003	ENSMUSG00000028478	protein_coding	27.0557	26.9696	45.3739	38.5952	27.3072	21.3418	19.4629	23.6456
ENSMUSG00000029840	Mtpn	16.6786	25.736	13.6751	14.0401	1.54306	0.545543	0.04945	0.00635	ENSMUSG00000029840	protein_coding	17.7597	15.5976	33.9601	17.5118	12.4794	14.8708	13.6496	14.4305
ENSMUSG00000021843	Ktn1	14.6233	9.19036	15.515	16.9178	0.628474	1.84082	0.04805	0.0149	ENSMUSG00000021843	protein_coding	12.4016	16.8449	9.72885	8.65186	16.4921	14.5379	18.1812	15.6545
ENSMUSG00000068747	Sort1	7.21875	4.51029	9.57191	10.8581	0.624802	2.40741	0.033	0.00015	ENSMUSG00000068747	protein_coding	8.27598	6.16153	4.34602	4.67456	8.22523	10.9186	11.7179	9.99831
ENSMUSG00000103593	Gm37352	12.5221	7.81129	18.8761	22.286	0.6238	2.85305	0.0496	5e-05	ENSMUSG00000103593	TEC	13.072	11.9722	4.91678	10.7058	17.754	19.9982	28.6411	15.9309
ENSMUSG00000033400	Agl	12.5764	7.73576	16.541	14.6928	0.615101	1.89934	0.04385	0.0097	ENSMUSG00000033400	protein_coding	12.6976	12.4553	6.14545	9.32607	14.6867	18.3952	16.054	13.3315
ENSMUSG00000025323	Sp4	2.73423	1.62614	2.44159	2.77625	0.594734	1.70726	0.0443	0.0437	ENSMUSG00000025323	protein_coding	2.69323	2.77523	1.90119	1.3511	2.63612	2.24706	2.40231	3.15019
ENSMUSG00000048490	Nrip1	9.30292	5.50725	12.2599	10.9179	0.591992	1.98246	0.0325	0.01335	ENSMUSG00000048490	protein_coding	9.33626	9.26957	5.88853	5.12597	12.2709	12.249	8.95802	12.8778
ENSMUSG00000046079	Lrrc8d	5.8652	3.40908	4.33019	6.56262	0.581238	1.92504	0.0343	0.0124	ENSMUSG00000046079	protein_coding	4.65188	7.07852	4.53123	2.28693	3.86929	4.79108	8.05663	5.06861
ENSMUSG00000035093	Secisbp2l	14.705	8.49379	17.3131	13.385	0.577612	1.57586	0.0163	0.03955	ENSMUSG00000035093	protein_coding	14.6128	14.7971	9.08008	7.90751	15.9929	18.6332	14.0139	12.756
ENSMUSG00000040548	Tex2	6.62469	3.77398	6.30515	6.08835	0.569684	1.61324	0.016	0.03645	ENSMUSG00000040548	protein_coding	5.91557	7.33381	3.57581	3.97214	6.14824	6.46206	7.01837	5.15832
ENSMUSG00000057329	Bcl2	4.9362	2.80888	4.82784	4.93706	0.569037	1.75766	0.0365	0.0431	ENSMUSG00000057329	protein_coding	4.58392	5.28847	1.94363	3.67414	4.80571	4.84998	4.74941	5.1247
ENSMUSG00000001151	Pcnt	3.86331	2.19192	4.4409	4.43418	0.567368	2.02297	0.0132	0.00165	ENSMUSG00000001151	protein_coding	3.0477	4.67891	1.61503	2.76882	4.87923	4.00257	5.19917	3.66919
ENSMUSG00000024642	Tle4	3.38784	1.91879	2.99526	3.75897	0.566376	1.95903	0.0358	0.0128	ENSMUSG00000024642	protein_coding	3.23623	3.53946	1.82027	2.01732	2.81125	3.17926	3.99135	3.52658
ENSMUSG00000045636	Mtus1	17.8433	10.0274	16.3639	18.6695	0.56197	1.86185	0.0396	0.01315	ENSMUSG00000045636	protein_coding	12.6974	22.9891	10.78	9.27488	16.9393	15.7884	22.099	15.2401
ENSMUSG00000021676	Iqgap2	3.36051	1.88231	3.14671	3.77503	0.560126	2.00553	0.0254	0.0086	ENSMUSG00000021676	protein_coding	2.73234	3.98868	2.2208	1.54383	2.83235	3.46108	4.12711	3.42294
ENSMUSG00000021061	Sptb	4.87749	2.69247	4.44274	6.03445	0.55202	2.24123	0.01565	0.0013	ENSMUSG00000021061	protein_coding	3.94726	5.80771	1.40714	3.9778	5.48704	3.39844	7.91447	4.15444
ENSMUSG00000026676	Ccdc3	37.6167	20.7405	32.3782	34.0399	0.551364	1.64123	0.0102	0.03225	ENSMUSG00000026676	protein_coding	44.7218	30.5116	10.5482	30.9328	30.8961	33.8604	26.3292	41.7505
ENSMUSG00000038587	Akap12	5.17351	2.83624	5.14936	4.8215	0.548224	1.69996	0.011	0.02295	ENSMUSG00000038587	protein_coding	4.74785	5.59916	2.67753	2.99495	5.37005	4.92868	4.37408	5.26892
ENSMUSG00000022512	Cldn1	3.22264	1.75491	2.75383	3.21118	0.544557	1.82983	0.04945	0.04745	ENSMUSG00000022512	protein_coding	3.61541	2.82988	1.22203	2.28779	2.64227	2.86539	4.19661	2.22575
ENSMUSG00000020044	Timp3	63.8753	34.7662	56.8587	62.485	0.544282	1.79729	0.0147	0.0204	ENSMUSG00000020044	protein_coding	61.9921	65.7586	22.1419	47.3906	49.5073	64.2101	53.0468	71.9232
ENSMUSG00000061130	Ppm1b	13.9404	7.5774	10.6461	13.459	0.543557	1.7762	0.01345	0.0152	ENSMUSG00000061130	protein_coding	12.0518	15.8289	8.13721	7.01759	11.6643	9.62789	14.5168	12.4013
ENSMUSG00000078903	Gm14391	6.30668	3.38474	5.57336	6.09278	0.536691	1.80007	0.0285	0.0097	ENSMUSG00000078903	protein_coding	4.22752	8.38584	2.63972	4.12976	3.85917	7.28755	6.05891	6.12665
ENSMUSG00000037112	Sik2	11.8795	6.35706	17.6808	15.8691	0.535129	2.4963	0.038	0.003	ENSMUSG00000037112	protein_coding	11.0751	12.6839	4.69312	8.02101	16.3809	18.9807	14.9753	16.763
ENSMUSG00000057337	Chst3	1.7477	0.925052	1.5451	2.62464	0.529297	2.83729	0.04305	0.0013	ENSMUSG00000057337	protein_coding	1.85916	1.63623	0.399489	1.45061	1.88719	1.20301	2.50276	2.74652
ENSMUSG00000030513	Pcsk6	27.7261	14.6005	31.9565	27.4105	0.526598	1.87737	0.04655	0.00985	ENSMUSG00000030513	protein_coding	21.5041	33.948	9.81106	19.3899	35.1629	28.7501	22.0253	32.7957
ENSMUSG00000022629	Kif21a	2.54804	1.33437	2.83464	2.59857	0.523685	1.94741	0.0162	0.01345	ENSMUSG00000022629	protein_coding	2.32192	2.77415	1.24699	1.42175	2.58827	3.08102	2.84505	2.35209
ENSMUSG00000046532	Ar	3.45069	1.80702	4.00466	3.63493	0.523669	2.01156	0.00625	0.003	ENSMUSG00000046532	protein_coding	3.63089	3.27048	1.43631	2.17773	3.58366	4.42567	3.37334	3.89653
ENSMUSG00000020788	Atp2a3	11.203	5.79377	9.65925	20.419	0.517162	3.5243	0.01035	5e-05	ENSMUSG00000020788	protein_coding	9.55097	12.855	3.8496	7.73795	9.47751	9.841	25.568	15.2699
ENSMUSG00000021366	Hivep1	5.91773	3.05868	4.98875	5.05146	0.516867	1.65152	0.0032	0.02055	ENSMUSG00000021366	protein_coding	4.69386	7.14161	2.48934	3.62803	4.78027	5.19722	5.14177	4.96116
ENSMUSG00000022419	Deptor	5.90091	3.04991	9.25559	6.04349	0.516854	1.98153	0.0109	0.00735	ENSMUSG00000022419	protein_coding	7.4464	4.35543	3.05614	3.04367	7.57292	10.9383	5.89583	6.19116
ENSMUSG00000031295	Phka2	10.4298	5.35422	13.198	11.971	0.513358	2.23581	0.029	0.00315	ENSMUSG00000031295	protein_coding	9.77646	11.0831	4.48816	6.22028	13.2214	13.1747	12.317	11.625
ENSMUSG00000049550	Clip1	20.7321	10.6046	18.9932	19.4026	0.511506	1.82964	0.0039	0.009	ENSMUSG00000049550	protein_coding	16.5385	24.9256	11.3575	9.8517	19.5864	18.3999	22.6409	16.1643
ENSMUSG00000072825	Cep170b	3.49787	1.78697	3.07826	3.12121	0.510874	1.74665	0.0085	0.0304	ENSMUSG00000072825	protein_coding	2.75185	4.24389	1.34719	2.22675	2.89593	3.2606	3.73345	2.50896
ENSMUSG00000031700	Gpt2	6.80909	3.46168	9.37563	8.31081	0.508391	2.4008	0.00595	0.00085	ENSMUSG00000031700	protein_coding	8.59202	5.02616	2.86683	4.05653	7.11054	11.6407	6.72305	9.89857
ENSMUSG00000052305	Hbb-bs	615.517	312.132	366.471	657.653	0.507105	2.10697	0.0138	0.005	ENSMUSG00000052305	protein_coding	883.621	347.413	288.018	336.245	493.648	239.294	506.838	808.467
ENSMUSG00000002980	Bcam	10.9572	5.54097	11.0577	10.6373	0.505692	1.91975	0.0082	0.0109	ENSMUSG00000002980	protein_coding	12.5217	9.39263	2.97823	8.10372	11.4111	10.7042	9.65559	11.6191
ENSMUSG00000073418	C4b	64.5433	32.5201	69.2939	66.0994	0.503849	2.03257	0.00375	0.0057	ENSMUSG00000073418	protein_coding	73.9111	55.1755	26.0229	39.0173	72.5999	65.9879	58.5996	73.5991
ENSMUSG00000021215	Net1	24.5771	12.2926	23.6432	19.5564	0.500165	1.59091	0.00135	0.03075	ENSMUSG00000021215	protein_coding	20.9267	28.2275	12.4539	12.1313	24.5968	22.6896	19.9781	19.1347
ENSMUSG00000020902	Ntn1	17.4654	8.7264	14.7571	14.6137	0.499639	1.67465	0.0033	0.02535	ENSMUSG00000020902	protein_coding	17.8354	17.0955	3.92134	13.5315	16.3822	13.132	12.4515	16.7758
ENSMUSG00000053198	Prx	4.58085	2.27626	7.56995	4.82853	0.496908	2.12126	0.016	0.01205	ENSMUSG00000053198	protein_coding	5.16636	3.99533	0.844177	3.70835	6.86594	8.27396	5.6719	3.98515
ENSMUSG00000049791	Fzd4	14.2929	7.06157	16.5071	11.6198	0.494061	1.6455	0.00135	0.0246	ENSMUSG00000049791	protein_coding	14.2572	14.3286	6.52725	7.59589	15.8279	17.1863	10.5316	12.7079
ENSMUSG00000038393	Txnip	155.174	76.5511	147.507	154.882	0.493324	2.02325	0.0051	0.00475	ENSMUSG00000038393	protein_coding	148.959	161.389	50.0898	103.012	136.604	158.411	134.018	175.745
ENSMUSG00000059142	Zfp945	7.85996	3.8746	8.66801	7.89766	0.492954	2.03832	0.0414	0.03495	ENSMUSG00000059142	protein_coding	5.71976	10.0002	3.86022	3.88898	5.58319	11.7528	5.93564	9.85968
ENSMUSG00000041417	Pik3r1	27.4044	13.4202	26.8473	23.9361	0.48971	1.78359	0.0077	0.01965	ENSMUSG00000041417	protein_coding	23.8936	30.9152	14.4031	12.4372	22.8916	30.803	23.1123	24.7599
ENSMUSG00000003948	Mmd	9.81523	4.79405	12.7799	9.11174	0.48843	1.90064	0.0044	0.0119	ENSMUSG00000003948	protein_coding	11.9172	7.71329	5.14031	4.44779	8.34745	17.2125	8.28878	9.93471
ENSMUSG00000038174	Fam126b	5.86747	2.84805	9.48231	5.3775	0.485397	1.88813	0.01785	0.0411	ENSMUSG00000038174	protein_coding	5.31701	6.41794	2.67783	3.01827	11.1593	7.80528	5.11268	5.64232
ENSMUSG00000008874	Clec3a	71.5039	34.5819	54.632	58.8527	0.483637	1.70184	0.0064	0.03255	ENSMUSG00000008874	protein_coding	110.338	32.6702	14.0571	55.1067	54.3112	54.9528	57.074	60.6314
ENSMUSG00000000320	Alox12	3.46298	1.6713	4.40889	5.23835	0.482619	3.1343	0.0293	0.0015	ENSMUSG00000000320	protein_coding	4.40387	2.52209	0.918861	2.42374	3.47563	5.34215	5.45897	5.01772
ENSMUSG00000041607	Mbp	24.5497	11.8405	35.6442	24.3119	0.482307	2.05328	0.0053	0.0066	ENSMUSG00000041607	protein_coding	27.1314	21.9679	6.35955	17.3215	29.4124	41.876	27.1519	21.472
ENSMUSG00000005580	Adcy9	4.77524	2.28182	4.00575	4.45225	0.477844	1.95118	0.0064	0.01225	ENSMUSG00000005580	protein_coding	3.91012	5.64036	1.68095	2.88268	4.44548	3.56603	4.45723	4.44726
ENSMUSG00000034903	Cobll1	3.29612	1.5707	4.70634	3.1099	0.47653	1.97995	0.0198	0.02625	ENSMUSG00000034903	protein_coding	3.56112	3.03111	1.01612	2.12528	3.43368	5.97901	3.21371	3.00609
ENSMUSG00000021356	Irf4	2.84247	1.35442	1.98814	2.8322	0.476494	2.09108	0.01705	0.017	ENSMUSG00000021356	protein_coding	3.12155	2.56338	0.764951	1.94389	2.18127	1.795	2.56894	3.09546
ENSMUSG00000102917	Gm37724	6.2944	2.98457	7.26051	7.10177	0.474163	2.3795	0.03715	0.0186	ENSMUSG00000102917	lincRNA	4.44107	8.14773	3.54435	2.42479	4.96033	9.56069	7.90976	6.29379
ENSMUSG00000069919	Hba-a1	297.576	140.093	117.358	291.558	0.470781	2.08117	0.00115	0.00125	ENSMUSG00000069919	protein_coding	400.491	194.661	143.934	136.252	190.039	44.6762	269.074	314.042
ENSMUSG00000037138	Aff3	6.34351	2.97621	5.33377	6.21075	0.469174	2.0868	0.0015	0.00175	ENSMUSG00000037138	protein_coding	6.36702	6.31999	2.0856	3.86681	5.28505	5.3825	5.14284	7.27866
ENSMUSG00000042010	Acacb	4.84947	2.27145	5.69596	4.28328	0.468391	1.8857	0.01575	0.0291	ENSMUSG00000042010	protein_coding	3.98006	5.71888	1.10304	3.43986	6.68097	4.71095	4.19417	4.37238
ENSMUSG00000001918	Slc1a5	30.9783	14.3357	39.1775	38.823	0.462766	2.70813	0.0003	5e-05	ENSMUSG00000001918	protein_coding	33.9211	28.0354	12.6961	15.9753	35.4323	42.9228	39.6163	38.0297
ENSMUSG00000032554	Trf	65.0498	29.7507	78.4883	58.8236	0.457353	1.97722	0.01545	0.0323	ENSMUSG00000032554	protein_coding	75.3243	54.7754	29.9485	29.5528	77.9327	79.044	46.9991	70.6481
ENSMUSG00000027510	Rbm38	4.5565	2.06778	3.19331	6.14237	0.453809	2.97051	0.0346	0.0051	ENSMUSG00000027510	protein_coding	2.71834	6.39467	2.16647	1.96909	2.5202	3.86643	7.59655	4.68819
ENSMUSG00000043924	Ncmap	5.4436	2.46001	8.91659	5.15885	0.451909	2.09708	0.0275	0.0342	ENSMUSG00000043924	protein_coding	7.5744	3.3128	1.08306	3.83696	7.8409	9.99228	5.08207	5.23564
ENSMUSG00000092274	Neat1	92.7424	41.8882	131.532	105.97	0.451662	2.52983	0.04035	0.0415	ENSMUSG00000092274	lincRNA	85.5305	99.9544	28.2024	55.574	111.997	151.066	119.338	92.6017
ENSMUSG00000028496	Mllt3	5.29629	2.37105	6.81138	5.60038	0.447681	2.36198	0.0467	0.03215	ENSMUSG00000028496	protein_coding	5.11779	5.4748	1.82906	2.91303	6.53657	7.08619	5.28059	5.92016
ENSMUSG00000034810	Scn7a	7.38956	3.3017	8.88339	5.8197	0.446806	1.76264	0.00065	0.01215	ENSMUSG00000034810	protein_coding	6.9113	7.86782	4.41807	2.18534	6.79811	10.9687	4.72295	6.91645
ENSMUSG00000063558	Aox1	5.13576	2.28994	7.77281	5.51367	0.445881	2.40778	0.0025	0.0013	ENSMUSG00000063558	protein_coding	5.01286	5.25866	1.48056	3.09933	5.74312	9.8025	5.66784	5.35951
ENSMUSG00000038065	Mturn	8.07293	3.58063	8.70384	6.24284	0.443535	1.7435	0.00085	0.02465	ENSMUSG00000038065	protein_coding	8.95819	7.18767	1.79044	5.37081	8.32347	9.08422	5.12177	7.36392
ENSMUSG00000034926	Dhcr24	4.13831	1.83458	3.36503	3.6484	0.443316	1.98868	0.01365	0.03315	ENSMUSG00000034926	protein_coding	4.00582	4.27079	2.0331	1.63606	3.64963	3.08043	4.91674	2.38007
ENSMUSG00000040181	Fmo1	18.7021	8.28885	17.5227	15.6335	0.443204	1.88609	0.00595	0.026	ENSMUSG00000040181	protein_coding	16.7714	20.6329	10.3782	6.19949	16.2314	18.814	16.8416	14.4253
ENSMUSG00000055632	Hmcn2	5.90716	2.61708	5.91408	4.48284	0.443035	1.71292	0.0018	0.03335	ENSMUSG00000055632	protein_coding	6.59484	5.21948	0.687353	4.5468	6.32284	5.50532	4.71924	4.24645
ENSMUSG00000018796	Acsl1	27.518	12.1344	31.2658	24.1628	0.440962	1.99126	0.0031	0.00925	ENSMUSG00000018796	protein_coding	27.4106	27.6255	8.5978	15.671	26.5376	35.994	26.7214	21.6042
ENSMUSG00000026840	Lamc3	4.14304	1.82612	5.2012	3.65355	0.440768	2.00072	0.0078	0.0284	ENSMUSG00000026840	protein_coding	4.53729	3.7488	0.208054	3.44419	5.33166	5.07073	2.57537	4.73174
ENSMUSG00000048096	Lmod1	2.37839	1.04389	2.78213	2.38358	0.438906	2.28336	0.01965	0.02025	ENSMUSG00000048096	protein_coding	1.93522	2.82155	0.369218	1.71857	2.32908	3.23518	2.086	2.68117
ENSMUSG00000041828	Abca8a	22.2541	9.70203	30.1308	24.6001	0.435966	2.53556	0.00945	0.0075	ENSMUSG00000041828	protein_coding	21.4341	23.0742	3.49412	15.9099	24.0107	36.251	21.4343	27.7659
ENSMUSG00000032649	Colgalt2	6.853	2.98129	6.16025	5.5597	0.435034	1.86486	0.0017	0.01705	ENSMUSG00000032649	protein_coding	5.79914	7.90686	1.45776	4.50482	5.77531	6.54519	4.38145	6.73796
ENSMUSG00000030737	Slco2b1	9.11373	3.95861	9.02218	7.95925	0.434357	2.01062	0.00245	0.009	ENSMUSG00000030737	protein_coding	8.25641	9.97105	2.74007	5.17715	9.47417	8.5702	7.24377	8.67472
ENSMUSG00000057396	Zfp759	1.56632	0.679682	0.654329	1.54936	0.433936	2.27954	0.0438	0.04795	ENSMUSG00000057396	protein_coding	1.08652	2.04611	1.03247	0.326892	0.796486	0.512173	1.14073	1.958
ENSMUSG00000022091	Sorbs3	8.55389	3.70495	8.38474	6.42363	0.43313	1.7338	0.00155	0.03055	ENSMUSG00000022091	protein_coding	6.1891	10.9187	3.65845	3.75145	8.00206	8.76743	6.82092	6.02634
ENSMUSG00000036879	Phkb	15.6718	6.72307	10.4402	13.5512	0.428992	2.01563	0.02115	0.01205	ENSMUSG00000036879	protein_coding	12.966	18.3775	7.51813	5.928	12.5204	8.36007	13.7187	13.3837
ENSMUSG00000003032	Klf4	21.7526	9.29412	15.6683	18.1998	0.427265	1.95821	5e-05	0.0031	ENSMUSG00000003032	protein_coding	20.7715	22.7337	6.71508	11.8732	16.2904	15.0462	23.9431	12.4565
ENSMUSG00000036611	Eepd1	8.38934	3.55579	5.94671	7.27242	0.423846	2.04523	0.01895	0.01035	ENSMUSG00000036611	protein_coding	5.54515	11.2335	2.58263	4.52894	6.1894	5.70402	6.21514	8.32969
ENSMUSG00000039765	Cc2d2a	11.2216	4.74003	10.6151	8.3601	0.422402	1.76372	5e-05	0.01425	ENSMUSG00000039765	protein_coding	8.46069	13.9825	3.77329	5.70676	9.69081	11.5394	6.79602	9.92418
ENSMUSG00000021238	Aldh6a1	14.897	6.28889	17.9679	11.8777	0.422158	1.88868	0.00015	0.00865	ENSMUSG00000021238	protein_coding	16.3614	13.4325	5.57503	7.00275	16.5698	19.366	10.6773	13.0781
ENSMUSG00000078486	Perm1	3.03534	1.27814	2.4992	2.53805	0.421086	1.98574	0.0085	0.0399	ENSMUSG00000078486	protein_coding	2.95413	3.11655	0.380904	2.17537	3.36054	1.63786	3.39637	1.67973
ENSMUSG00000000223	Drp2	3.14866	1.32544	6.08187	3.83509	0.420954	2.89345	0.0045	0.0003	ENSMUSG00000000223	protein_coding	4.01	2.28732	0.631397	2.01948	4.3498	7.81394	4.29469	3.37549
ENSMUSG00000034957	Cebpa	20.8559	8.77148	27.3441	19.3389	0.420575	2.20475	0.0002	0.001	ENSMUSG00000034957	protein_coding	25.6479	16.064	7.0561	10.4869	27.0699	27.6183	16.4486	22.2292
ENSMUSG00000040724	Kcna2	1.40713	0.591714	1.58729	1.29093	0.420511	2.18168	0.0122	0.0095	ENSMUSG00000040724	protein_coding	1.09438	1.71987	0.257756	0.925673	1.02498	2.14959	1.46873	1.11313
ENSMUSG00000021622	Ckmt2	24.0234	10.067	21.4813	18.7251	0.41905	1.86005	0.0004	0.01495	ENSMUSG00000021622	protein_coding	23.3395	24.7073	4.26803	15.8659	28.656	14.3066	21.6417	15.8085
ENSMUSG00000027375	Mal	3.96307	1.65916	6.50063	3.95603	0.418655	2.38436	0.0106	0.01015	ENSMUSG00000027375	protein_coding	5.33339	2.59275	0.755522	2.56279	4.03987	8.9614	4.337	3.57507
ENSMUSG00000028518	Prkaa2	5.27683	2.20862	4.2588	3.82126	0.418551	1.73016	0.00065	0.0239	ENSMUSG00000028518	protein_coding	4.56735	5.98631	1.00095	3.41629	4.80723	3.71037	4.01521	3.6273
ENSMUSG00000055421	Pcdh9	2.42435	1.00869	3.98903	3.8285	0.416066	3.79552	0.03	0.0031	ENSMUSG00000055421	protein_coding	2.66219	2.18652	0.811231	1.20614	4.41141	3.56665	2.6866	4.9704
ENSMUSG00000073557	Ppp1r12b	12.698	5.2619	14.0977	11.2196	0.414388	2.13223	0.0029	0.0068	ENSMUSG00000073557	protein_coding	10.2142	15.1819	3.27838	7.24542	14.7721	13.4233	11.4237	11.0155
ENSMUSG00000086825	Gm15675	3.90622	1.60146	4.11573	4.26083	0.409977	2.66059	0.00475	0.0033	ENSMUSG00000086825	lincRNA	3.1228	4.68965	1.19902	2.00391	2.81843	5.41304	4.88964	3.63201
ENSMUSG00000025092	Hspa12a	2.46553	1.0108	3.4019	2.49214	0.409973	2.46551	0.00415	0.0046	ENSMUSG00000025092	protein_coding	2.66126	2.2698	0.985323	1.03627	2.89124	3.91257	2.37661	2.60766
ENSMUSG00000046574	Prr12	3.13447	1.28273	2.82458	2.89519	0.409233	2.25705	0.00165	0.003	ENSMUSG00000046574	protein_coding	2.06698	4.20197	1.11606	1.4494	3.41737	2.23178	2.62815	3.16222
ENSMUSG00000061436	Hipk2	14.4785	5.88825	17.5202	14.8522	0.406689	2.52235	0.0048	0.00345	ENSMUSG00000061436	protein_coding	7.8589	21.098	5.48067	6.29583	19.0385	16.0019	14.4311	15.2732
ENSMUSG00000037887	Dusp8	1.54029	0.625891	1.4182	1.57215	0.406346	2.51186	0.02385	0.02015	ENSMUSG00000037887	protein_coding	1.196	1.88459	0.707262	0.54452	1.663	1.17339	1.99594	1.14836
ENSMUSG00000002847	Pla1a	5.75234	2.33605	6.99209	5.69559	0.406104	2.43813	0.00775	0.0109	ENSMUSG00000002847	protein_coding	5.63501	5.86967	1.65778	3.01431	6.67833	7.30584	4.56403	6.82715
ENSMUSG00000046480	Scn4b	9.56603	3.85905	9.26259	7.73563	0.403412	2.00454	0.00035	0.00505	ENSMUSG00000046480	protein_coding	8.95895	10.1731	1.89963	5.81846	12.326	6.19918	8.44216	7.02909
ENSMUSG00000041729	Coro2b	3.17271	1.27602	4.63378	4.23616	0.402186	3.31982	0.0381	0.009	ENSMUSG00000041729	protein_coding	4.93786	1.40755	1.50304	1.049	1.85716	7.41041	4.08128	4.39105
ENSMUSG00000039126	Prune2	5.95952	2.39675	5.43739	3.95507	0.402172	1.65018	0.00015	0.02275	ENSMUSG00000039126	protein_coding	4.97504	6.94399	1.81976	2.97373	5.79461	5.08017	3.75053	4.15961
ENSMUSG00000067279	Ppp1r3c	15.4825	6.18916	11.6696	10.3413	0.399752	1.67087	0.0002	0.03035	ENSMUSG00000067279	protein_coding	18.4621	12.5029	4.9363	7.44202	12.312	11.0272	11.424	9.25854
ENSMUSG00000079481	Nhsl2	7.19225	2.82386	3.00384	5.40467	0.392625	1.91393	0.04955	0.0374	ENSMUSG00000079481	protein_coding	2.81262	11.5719	3.36781	2.2799	2.82667	3.18102	6.16676	4.64259
ENSMUSG00000055782	Abcd2	7.86879	3.08338	11.1944	7.50605	0.391849	2.43436	5e-05	5e-05	ENSMUSG00000055782	protein_coding	8.84895	6.88864	3.00537	3.16139	9.37621	13.0126	6.37141	8.6407
ENSMUSG00000004891	Nes	5.92429	2.30082	5.99198	4.04854	0.388371	1.75961	0.0001	0.02095	ENSMUSG00000004891	protein_coding	4.63129	7.21729	2.26592	2.33573	6.94601	5.03795	4.06339	4.03369
ENSMUSG00000028653	Trit1	2.57605	1.00011	3.58111	2.54043	0.388234	2.54015	0.03935	0.0431	ENSMUSG00000028653	protein_coding	1.93642	3.21569	1.29374	0.706489	2.45834	4.70388	2.70952	2.37134
ENSMUSG00000074934	Grem1	3.34568	1.29636	3.41669	3.68189	0.387473	2.84018	0.00215	0.0015	ENSMUSG00000074934	protein_coding	4.0107	2.68066	1.32349	1.26924	2.82097	4.01242	2.41735	4.94643
ENSMUSG00000040712	Camta2	5.31096	2.05397	6.06815	5.7813	0.386742	2.8147	0.02445	0.004	ENSMUSG00000040712	protein_coding	4.50555	6.11636	2.26524	1.8427	7.82874	4.30756	5.8325	5.7301
ENSMUSG00000021200	Asb2	13.2043	5.08321	9.49364	9.03828	0.384966	1.77807	0.00165	0.03305	ENSMUSG00000021200	protein_coding	10.5207	15.8879	1.56287	8.60356	12.4029	6.58438	9.93949	8.13706
ENSMUSG00000021792	Fam213a	10.3878	3.98408	14.6563	13.4275	0.383535	3.37029	0.01015	0.0024	ENSMUSG00000021792	protein_coding	13.0744	7.70113	2.9277	5.04046	13.7386	15.5739	16.3172	10.5379
ENSMUSG00000042632	Pla2g6	3.67463	1.40359	5.18048	2.99033	0.381968	2.13049	0.00785	0.04085	ENSMUSG00000042632	protein_coding	2.25235	5.09692	1.11399	1.69319	6.59925	3.7617	3.06184	2.91882
ENSMUSG00000044534	Ackr2	4.3493	1.65596	3.87867	3.91262	0.380742	2.36275	0.0051	0.0101	ENSMUSG00000044534	protein_coding	4.63354	4.06507	0.824152	2.48778	3.6108	4.14654	4.48129	3.34394
ENSMUSG00000025404	R3hdm2	15.9127	5.9882	10.9817	10.6428	0.376316	1.7773	0.00405	0.0228	ENSMUSG00000025404	protein_coding	8.75042	23.075	5.64209	6.33431	9.70232	12.261	10.697	10.5885
ENSMUSG00000057003	Myh4	118.012	44.3489	121.703	84.5233	0.3758	1.90587	0.0011	0.01475	ENSMUSG00000057003	protein_coding	102.675	133.35	37.9807	50.7171	113.195	130.211	88.1168	80.9297
ENSMUSG00000022096	Hr	10.8136	4.04196	8.04853	6.77982	0.373785	1.67736	0.0063	0.03735	ENSMUSG00000022096	protein_coding	8.26971	13.3574	2.45782	5.6261	8.18757	7.90948	7.52507	6.03457
ENSMUSG00000021573	Tppp	2.68758	1.00276	4.59795	2.42576	0.373109	2.41908	0.01565	0.02975	ENSMUSG00000021573	protein_coding	3.00765	2.36752	0.656309	1.3492	2.61737	6.57854	3.51816	1.33336
ENSMUSG00000032826	Ank2	28.5954	10.6572	24.6698	21.6635	0.372689	2.03276	0.00375	0.00925	ENSMUSG00000032826	protein_coding	19.13	38.0608	9.86286	11.4515	23.7598	25.5799	18.4385	24.8886
ENSMUSG00000071369	Map3k5	11.6891	4.33073	8.53077	9.34029	0.370493	2.15675	0.0356	0.0089	ENSMUSG00000071369	protein_coding	5.34003	18.0382	3.62617	5.03528	8.02032	9.04122	7.72665	10.9539
ENSMUSG00000047976	Kcna1	1.83491	0.667913	2.36966	2.0563	0.364003	3.07869	0.0032	0.0015	ENSMUSG00000047976	protein_coding	2.23238	1.43744	0.251799	1.08403	2.03051	2.70881	2.12403	1.98858
ENSMUSG00000001494	Sost	23.2385	8.44047	11.2641	21.234	0.363211	2.51574	0.0002	0.00065	ENSMUSG00000001494	protein_coding	26.176	20.301	2.84829	14.0327	11.6617	10.8665	12.9013	29.5668
ENSMUSG00000030246	Ldhb	14.2928	5.17693	10.7373	11.2497	0.362205	2.17304	0.00095	0.0089	ENSMUSG00000030246	protein_coding	11.7738	16.8118	5.54228	4.81158	11.8628	9.61185	12.9081	9.59129
ENSMUSG00000061533	Cep128	6.16402	2.22277	2.6826	6.36998	0.360604	2.86578	0.03265	0.01175	ENSMUSG00000061533	protein_coding	1.70214	10.6259	1.63752	2.80801	2.11189	3.25331	9.04315	3.69681
ENSMUSG00000021268	Meg3	10.4854	3.75079	14.8364	13.6026	0.357715	3.6266	0.0173	0.001	ENSMUSG00000021268	lincRNA	8.21211	12.7588	4.22752	3.27405	10.436	19.2367	13.3005	13.9048
ENSMUSG00000020620	Abca8b	7.62475	2.72328	8.09431	5.59127	0.357163	2.05314	0.0001	0.00565	ENSMUSG00000020620	protein_coding	6.89737	8.35212	0.943545	4.50301	6.85675	9.33187	5.00509	6.17746
ENSMUSG00000002997	Prkar2b	10.6839	3.81308	11.3382	11.3411	0.3569	2.97426	5e-05	0.0001	ENSMUSG00000002997	protein_coding	10.1727	11.1951	4.82707	2.79909	9.09838	13.5781	12.7121	9.97017
ENSMUSG00000003282	Plag1	1.30535	0.465308	1.30224	1.45714	0.356462	3.13156	0.04145	0.02225	ENSMUSG00000003282	protein_coding	1.93932	0.671383	0.243066	0.687551	1.29475	1.30972	1.51854	1.39574
ENSMUSG00000025375	Aatk	3.74831	1.32745	4.91401	5.88402	0.354146	4.43257	0.011	0.0002	ENSMUSG00000025375	protein_coding	5.55204	1.94459	1.02976	1.62514	3.34593	6.48208	6.41675	5.35128
ENSMUSG00000033066	Gas7	21.5304	7.59269	19.97	13.5166	0.35265	1.78021	0.0002	0.0349	ENSMUSG00000033066	protein_coding	20.028	23.0329	5.66676	9.51862	22.107	17.8329	14.1816	12.8515
ENSMUSG00000053007	Creb5	5.74881	2.01863	5.32203	4.39599	0.351139	2.17771	0.00085	0.0126	ENSMUSG00000053007	protein_coding	4.4179	7.07973	1.39311	2.64415	5.20765	5.43641	4.54995	4.24204
ENSMUSG00000024892	Pcx	8.44206	2.94473	9.59668	6.90513	0.348817	2.34491	0.00015	0.0017	ENSMUSG00000024892	protein_coding	8.55064	8.33347	2.94302	2.94644	8.85015	10.3432	5.94498	7.86528
ENSMUSG00000022840	Adcy5	2.55568	0.880502	3.07299	2.46636	0.344527	2.80108	0.00105	0.0014	ENSMUSG00000022840	protein_coding	2.40968	2.70168	0.470476	1.29053	2.61191	3.53406	2.4055	2.52723
ENSMUSG00000056569	Mpz	34.0891	11.7425	53.3225	31.0892	0.344465	2.64758	5e-05	5e-05	ENSMUSG00000056569	protein_coding	36.3122	31.866	5.30409	18.1809	38.5077	68.1374	37.2629	24.9154
ENSMUSG00000044349	Snhg11	1.67975	0.578198	2.91106	2.66888	0.344217	4.61586	0.0401	0.0078	ENSMUSG00000044349	protein_coding	1.59193	1.76756	0.0782313	1.07816	2.12004	3.70208	2.14257	3.19519
ENSMUSG00000026519	Tmem63a	21.2383	7.20012	12.1144	13.6818	0.339016	1.90022	0.0028	0.01945	ENSMUSG00000026519	protein_coding	13.4678	29.0088	5.59638	8.80385	9.82202	14.4067	14.9106	12.4531
ENSMUSG00000033174	Mgll	25.886	8.7579	29.3536	19.0658	0.338326	2.17698	0.00015	0.0024	ENSMUSG00000033174	protein_coding	29.8271	21.9449	7.45677	10.059	27.2299	31.4772	18.3329	19.7987
ENSMUSG00000009281	Rarres2	75.8248	25.6231	70.8583	44.5834	0.337925	1.73997	5e-05	0.0348	ENSMUSG00000009281	protein_coding	80.8387	70.811	19.7307	31.5156	68.3136	73.4029	28.5689	60.5978
ENSMUSG00000023206	Il15ra	8.87516	2.98527	9.18391	7.07993	0.336362	2.37162	0.0206	0.0164	ENSMUSG00000023206	protein_coding	3.67845	14.0719	2.44849	3.52204	7.68245	10.6854	8.10706	6.05279
ENSMUSG00000025780	Itih5	24.4198	8.20054	24.9808	17.0325	0.335815	2.077	5e-05	0.0011	ENSMUSG00000025780	protein_coding	26.1912	22.6484	5.71124	10.6898	24.0219	25.9396	15.5592	18.5058
ENSMUSG00000054793	Cadm4	2.54218	0.853458	4.82137	2.92615	0.335719	3.42858	0.01965	0.0091	ENSMUSG00000054793	protein_coding	3.63345	1.4509	0.434672	1.27224	5.0602	4.58253	2.8536	2.99871
ENSMUSG00000068874	Selenbp1	13.7393	4.611	13.0852	8.92567	0.335607	1.93573	0.0002	0.0187	ENSMUSG00000068874	protein_coding	14.5586	12.92	3.10852	6.11349	13.1318	13.0387	8.03066	9.82068
ENSMUSG00000037225	Fgf2	6.12719	2.03159	6.3025	4.526	0.33157	2.22781	0.0036	0.0424	ENSMUSG00000037225	protein_coding	7.74435	4.51003	1.69308	2.37009	5.01517	7.58983	3.64215	5.40986
ENSMUSG00000047419	Cmya5	48.7943	16.1055	43.461	28.5216	0.330069	1.77092	0.00025	0.0387	ENSMUSG00000047419	protein_coding	37.8949	59.6936	7.20982	25.0011	53.3453	33.5768	31.6142	25.4291
ENSMUSG00000025006	Sorbs1	14.4196	4.70235	19.3439	12.423	0.326108	2.64187	5e-05	0.00035	ENSMUSG00000025006	protein_coding	12.8096	16.0296	3.78861	5.61608	16.7291	21.9587	12.1808	12.6653
ENSMUSG00000030029	Lrig1	7.07653	2.30516	6.48365	4.61878	0.325747	2.00367	0.0003	0.01195	ENSMUSG00000030029	protein_coding	7.17215	6.98091	1.97166	2.63866	8.41742	4.54987	4.10649	5.13108
ENSMUSG00000037709	Fam13a	3.45523	1.11759	6.03189	3.01472	0.323449	2.69752	0.01635	0.0088	ENSMUSG00000037709	protein_coding	2.09073	4.81974	0.566917	1.66826	3.36967	8.69411	2.40228	3.62715
ENSMUSG00000021903	Galnt15	25.6624	8.2666	27.2987	21.3091	0.322129	2.57773	0.0001	0.0008	ENSMUSG00000021903	protein_coding	27.9604	23.3643	2.22604	14.3071	25.2768	29.3205	19.1623	23.4558
ENSMUSG00000020836	Coro6	7.54625	2.41963	9.08227	5.01941	0.32064	2.07445	0.00055	0.022	ENSMUSG00000020836	protein_coding	7.757	7.33549	1.00829	3.83097	9.2586	8.90594	5.81188	4.22693
ENSMUSG00000023019	Gpd1	26.7895	8.54663	34.6198	20.1431	0.319029	2.35685	5e-05	0.00085	ENSMUSG00000023019	protein_coding	31.675	21.9041	5.26728	11.826	32.4647	36.7748	18.2853	22.001
ENSMUSG00000004360	9330159F19Rik	4.47901	1.40826	4.69334	3.23444	0.314413	2.29676	0.0001	0.00495	ENSMUSG00000004360	protein_coding	4.69983	4.25819	0.413998	2.40252	4.78948	4.5972	3.0598	3.40909
ENSMUSG00000062908	Acadm	40.4474	12.651	27.1677	21.0692	0.312777	1.66542	0.0052	0.0438	ENSMUSG00000062908	protein_coding	27.7656	53.1293	12.1622	13.1399	28.7272	25.6082	23.8632	18.2751
ENSMUSG00000020593	Lpin1	6.26314	1.95697	6.57798	4.56437	0.312458	2.33237	5e-05	0.0008	ENSMUSG00000020593	protein_coding	5.88552	6.64075	1.68315	2.23079	7.57294	5.58302	4.23038	4.89835
ENSMUSG00000019326	Aoc3	14.7473	4.59111	18.1651	13.0345	0.311319	2.83907	5e-05	5e-05	ENSMUSG00000019326	protein_coding	15.4983	13.9964	4.23468	4.94753	15.6728	20.6575	10.5862	15.4828
ENSMUSG00000063531	Sema3e	2.85036	0.88287	2.66052	1.88194	0.30974	2.13162	0.00145	0.02855	ENSMUSG00000063531	protein_coding	3.19189	2.50883	0.29871	1.46703	2.67854	2.6425	2.16241	1.60147
ENSMUSG00000033327	Tnxb	60.31	18.6754	54.6097	43.273	0.309657	2.31711	0.00025	0.00915	ENSMUSG00000033327	protein_coding	63.2001	57.4199	5.46854	31.8823	60.2645	48.9549	42.3578	44.1882
ENSMUSG00000032854	Ugt8a	1.96898	0.598119	2.17063	1.47634	0.303771	2.4683	0.02325	0.0418	ENSMUSG00000032854	protein_coding	1.12939	2.80857	0.235856	0.960381	1.10878	3.23248	1.76879	1.18388
ENSMUSG00000005338	Cadm3	13.1015	3.97757	12.3292	10.5511	0.303597	2.65265	0.0056	0.021	ENSMUSG00000005338	protein_coding	13.9895	12.2135	3.12766	4.82749	14.2344	10.424	10.5072	10.5951
ENSMUSG00000049892	Rasd1	7.03242	2.09132	11.723	6.30067	0.297383	3.01277	0.0034	0.0066	ENSMUSG00000049892	protein_coding	7.4167	6.64815	1.16142	3.02123	8.02717	15.4187	7.45117	5.15017
ENSMUSG00000025911	Adhfe1	2.60155	0.766545	4.86242	2.46954	0.294649	3.22165	0.0247	0.0287	ENSMUSG00000025911	protein_coding	3.04077	2.16233	0.74892	0.78417	5.44651	4.27832	2.37096	2.56813
ENSMUSG00000040612	Ildr2	2.88932	0.84347	2.93914	2.04596	0.291927	2.42565	5e-05	0.0031	ENSMUSG00000040612	protein_coding	3.00996	2.76868	0.394922	1.29202	3.22071	2.65757	1.96695	2.12497
ENSMUSG00000106951	RP23-134H19.3	2.47648	0.71353	3.304	2.39721	0.288123	3.35965	0.03565	0.0407	ENSMUSG00000106951	lincRNA	2.10036	2.85261	0.734116	0.692944	3.04191	3.56608	2.12005	2.67436
ENSMUSG00000025701	Alox5	7.97454	2.28035	6.1598	6.43357	0.285954	2.82131	0.00735	0.0165	ENSMUSG00000025701	protein_coding	6.50189	9.4472	2.00854	2.55217	5.35344	6.96617	7.74072	5.12643
ENSMUSG00000015568	Lpl	97.0585	27.7326	99.3753	58.9439	0.285731	2.12544	5e-05	0.0031	ENSMUSG00000015568	protein_coding	97.2434	96.8736	27.908	27.5572	86.2999	112.451	44.9573	72.9306
ENSMUSG00000045573	Penk	14.9259	4.15379	13.2318	11.3722	0.278294	2.73779	0.00035	0.003	ENSMUSG00000045573	protein_coding	13.4118	16.44	5.18357	3.12401	15.1653	11.2983	7.87528	14.8692
ENSMUSG00000027668	Mfn1	17.1002	4.71765	16.3503	11.8475	0.275883	2.51131	0.0189	0.0098	ENSMUSG00000027668	protein_coding	7.34849	26.852	5.29861	4.13669	13.9498	18.7507	15.016	8.67902
ENSMUSG00000035000	Dpp4	5.32665	1.46459	3.22052	3.84913	0.274955	2.62813	0.01475	0.0128	ENSMUSG00000035000	protein_coding	3.07588	7.57742	1.12587	1.80331	3.41432	3.02672	2.96181	4.73644
ENSMUSG00000026697	Myoc	113.634	30.7917	72.2329	59.603	0.270973	1.93568	5e-05	0.01325	ENSMUSG00000026697	protein_coding	121.635	105.633	3.97924	57.6041	80.6026	63.8632	49.614	69.592
ENSMUSG00000021091	Serpina3n	83.0877	22.4665	53.0654	34.6969	0.270395	1.54438	5e-05	0.04825	ENSMUSG00000021091	protein_coding	69.1375	97.038	21.3292	23.6038	46.9269	59.2038	24.4971	44.8966
ENSMUSG00000038763	Alpk3	6.2791	1.69651	4.56039	3.57319	0.270184	2.1062	5e-05	0.00965	ENSMUSG00000038763	protein_coding	4.2497	8.30851	0.77817	2.61484	5.93763	3.18315	4.5944	2.55197
ENSMUSG00000002944	Cd36	103.325	27.7872	100.508	53.1518	0.26893	1.91282	5e-05	0.0178	ENSMUSG00000002944	protein_coding	104.775	101.875	26.7399	28.8345	84.7958	116.219	44.5257	61.7778
ENSMUSG00000041540	Sox5	10.6646	2.86501	8.80795	8.80556	0.268647	3.07348	0.0164	0.00305	ENSMUSG00000041540	protein_coding	4.45122	16.8779	1.73418	3.99583	10.1655	7.45044	7.16945	10.4417
ENSMUSG00000025479	Cyp2e1	7.30502	1.95189	16.9877	19.1377	0.267198	9.8047	0.00075	5e-05	ENSMUSG00000025479	protein_coding	7.65547	6.95458	2.59168	1.31209	12.4016	21.5738	17.4112	20.8642
ENSMUSG00000034656	Cacna1a	6.42646	1.71577	8.44339	5.68297	0.266985	3.3122	0.01005	0.0139	ENSMUSG00000034656	protein_coding	4.06895	8.78397	0.883687	2.54784	10.1935	6.69325	5.23918	6.12676
ENSMUSG00000040287	Stac3	10.9973	2.89895	8.65235	9.18342	0.263606	3.16784	0.00545	0.0131	ENSMUSG00000040287	protein_coding	10.7985	11.1962	2.84042	2.95749	14.2472	3.05753	9.01758	9.34926
ENSMUSG00000034792	Gna15	2.53587	0.667223	1.70527	2.59796	0.263114	3.89369	0.045	0.0431	ENSMUSG00000034792	protein_coding	2.9255	2.14624	1.12611	0.208336	1.71522	1.69532	2.60637	2.58956
ENSMUSG00000038930	Rccd1	3.3434	0.877237	4.07857	3.18001	0.262379	3.62503	0.03765	0.02805	ENSMUSG00000038930	protein_coding	2.77991	3.90688	1.13671	0.617766	4.88067	3.27648	3.65549	2.70454
ENSMUSG00000032827	Ppp1r9a	1.79621	0.47048	2.84515	2.24754	0.261929	4.77712	0.01895	0.0052	ENSMUSG00000032827	protein_coding	1.67888	1.91353	0.582027	0.358933	2.62409	3.06621	2.18194	2.31313
ENSMUSG00000020334	Slc22a4	4.53339	1.17453	3.85029	4.37766	0.259084	3.72716	0.02465	0.0259	ENSMUSG00000020334	protein_coding	4.94104	4.12575	1.24026	1.10879	3.24612	4.45446	5.69304	3.06228
ENSMUSG00000028996	Rbp7	12.8406	3.18788	22.5553	8.86802	0.248266	2.78179	0.0078	0.03615	ENSMUSG00000028996	protein_coding	15.4315	10.2497	4.72564	1.65012	18.9107	26.1998	11.4517	6.28433
ENSMUSG00000029778	Adcyap1r1	3.15163	0.781667	3.71102	2.37125	0.24802	3.03358	0.0005	0.00205	ENSMUSG00000029778	protein_coding	3.35754	2.94571	0.196053	1.36728	3.08086	4.34119	1.62274	3.11977
ENSMUSG00000022878	Adipoq	55.8755	13.8287	72.2757	43.1775	0.247491	3.12231	5e-05	0.00025	ENSMUSG00000022878	protein_coding	57.6967	54.0544	11.0613	16.5961	68.9426	75.6088	35.5203	50.8347
ENSMUSG00000039904	Gpr37	1.70104	0.418092	1.60139	1.54817	0.245786	3.70294	0.0195	0.02725	ENSMUSG00000039904	protein_coding	0.702248	2.69984	0.497061	0.339123	1.07328	2.1295	0.614703	2.48163
ENSMUSG00000051980	Casr	1.26464	0.306251	1.41967	1.84708	0.242165	6.03126	0.03495	0.0106	ENSMUSG00000051980	protein_coding	1.69652	0.832762	0.307137	0.305365	1.5769	1.26245	1.93812	1.75605
ENSMUSG00000030109	Slc6a12	1.85338	0.446811	1.64962	1.46402	0.241079	3.2766	0.0221	0.0432	ENSMUSG00000030109	protein_coding	2.23933	1.46742	0.601476	0.292147	1.73029	1.56895	1.72915	1.19888
ENSMUSG00000035105	Egln3	12.2839	2.9385	7.92394	7.86962	0.239216	2.67811	5e-05	0.001	ENSMUSG00000035105	protein_coding	11.782	12.7858	2.03417	3.84283	9.59773	6.25015	11.7057	4.03352
ENSMUSG00000003949	Hlf	2.7593	0.651569	2.87845	2.40337	0.236136	3.68859	0.00225	0.0037	ENSMUSG00000003949	protein_coding	1.62445	3.89414	0.414209	0.888929	3.17187	2.58502	2.72686	2.07988
ENSMUSG00000062515	Fabp4	409.177	96.2538	453.554	177.563	0.235238	1.84474	5e-05	0.01365	ENSMUSG00000062515	protein_coding	407.562	410.792	122.275	70.2328	396.048	511.059	145.474	209.653
ENSMUSG00000023959	Clic5	36.4598	8.55398	45.8712	29.1947	0.234614	3.413	5e-05	5e-05	ENSMUSG00000023959	protein_coding	34.2337	38.686	6.20483	10.9031	50.3316	41.4108	23.9995	34.3899
ENSMUSG00000039457	Ppl	5.75723	1.34155	5.27033	5.85922	0.23302	4.3675	5e-05	5e-05	ENSMUSG00000039457	protein_coding	4.51338	7.00108	0.323715	2.35939	4.69152	5.84913	7.17034	4.5481
ENSMUSG00000049241	Hcar1	1.64263	0.38008	3.68808	1.95262	0.231385	5.13739	0.00965	0.00485	ENSMUSG00000049241	protein_coding	1.42149	1.86377	0.354562	0.405597	3.45678	3.91937	1.77679	2.12846
ENSMUSG00000027536	Chmp4c	1.25896	0.290061	0.978171	1.21901	0.230397	4.2026	0.02195	0.0205	ENSMUSG00000027536	protein_coding	1.14492	1.37301	0.354855	0.225266	0.937811	1.01853	1.35165	1.08636
ENSMUSG00000028862	Map3k6	5.40102	1.23081	4.8558	4.30178	0.227885	3.49508	0.00395	0.00415	ENSMUSG00000028862	protein_coding	3.26367	7.53836	1.20597	1.25566	4.84181	4.8698	4.66269	3.94087
ENSMUSG00000039462	Col10a1	33.3946	7.60208	26.6511	19.3087	0.227644	2.53992	5e-05	0.0012	ENSMUSG00000039462	protein_coding	38.3623	28.427	5.50669	9.69747	30.2808	23.0214	19.5177	19.0996
ENSMUSG00000078937	Cpt1b	15.599	3.42122	10.2663	8.14949	0.219323	2.38204	0.0012	0.02805	ENSMUSG00000078937	protein_coding	10.6473	20.5508	2.06495	4.7775	12.2643	8.26836	8.65677	7.6422
ENSMUSG00000066687	Zbtb16	4.93795	1.07625	4.97807	5.21145	0.217955	4.84223	5e-05	5e-05	ENSMUSG00000066687	protein_coding	3.96905	5.90685	0.507633	1.64487	5.40533	4.55082	4.99677	5.42613
ENSMUSG00000030711	Sult1a1	10.7504	2.31263	10.2451	7.76473	0.21512	3.35753	0.00285	0.0143	ENSMUSG00000030711	protein_coding	8.72698	12.7737	2.0245	2.60075	8.50359	11.9865	7.1107	8.41876
ENSMUSG00000090626	Tex9	4.25137	0.914521	2.78555	2.99848	0.215112	3.27874	0.0065	0.01365	ENSMUSG00000090626	protein_coding	1.92894	6.5738	1.39664	0.432406	2.13674	3.43436	3.26793	2.72903
ENSMUSG00000042496	Prdm10	2.54421	0.540451	1.70198	2.14262	0.212424	3.9645	0.01305	0.02245	ENSMUSG00000042496	protein_coding	1.26721	3.82121	0.969437	0.111465	1.462	1.94196	2.32234	1.9629
ENSMUSG00000039063	Echdc3	1.57157	0.332793	1.99447	1.61686	0.211758	4.85846	0.0287	0.02995	ENSMUSG00000039063	protein_coding	1.42892	1.71422	0.45005	0.215535	3.27733	0.711614	1.32871	1.90502
ENSMUSG00000015222	Map2	2.76968	0.582621	1.01526	2.14759	0.210357	3.68608	0.00895	0.0116	ENSMUSG00000015222	protein_coding	1.01098	4.52837	0.414525	0.750716	1.03922	0.991306	3.07175	1.22342
ENSMUSG00000006675	P4htm	1.66676	0.350275	1.58731	1.41234	0.210153	4.03209	0.02475	0.0416	ENSMUSG00000006675	protein_coding	1.60921	1.72431	0.483715	0.216835	2.3551	0.81952	1.0966	1.72808
ENSMUSG00000025153	Fasn	51.8468	10.831	66.7603	49.3423	0.208904	4.55566	5e-05	5e-05	ENSMUSG00000025153	protein_coding	68.4211	35.2725	14.3042	7.35786	49.2132	84.3074	48.7312	49.9534
ENSMUSG00000029314	Agpat9	4.82801	1.00719	3.12653	2.60677	0.208614	2.58816	0.00905	0.04525	ENSMUSG00000029314	protein_coding	3.36615	6.28987	1.94785	0.0665384	2.50787	3.74519	2.85124	2.36231
ENSMUSG00000000440	Pparg	10.263	2.10697	12.1477	7.36233	0.205298	3.49427	5e-05	0.00115	ENSMUSG00000000440	protein_coding	10.3223	10.2037	2.4005	1.81344	8.64006	15.6554	5.10592	9.61873
ENSMUSG00000008845	Cd163	11.9237	2.43966	9.91857	6.94207	0.204606	2.84551	5e-05	0.0001	ENSMUSG00000008845	protein_coding	11.264	12.5833	1.90221	2.9771	10.0729	9.76421	6.7478	7.13635
ENSMUSG00000046844	Vat1l	2.66218	0.542888	3.18564	1.61176	0.203926	2.96886	0.004	0.03055	ENSMUSG00000046844	protein_coding	3.3851	1.93925	0.621344	0.464432	2.6217	3.74959	1.38931	1.83421
ENSMUSG00000095306	Gm21807	9.38876	1.9122	9.54587	6.29709	0.203669	3.29311	0.00705	0.02805	ENSMUSG00000095306	lincRNA	6.8778	11.8997	1.59408	2.23033	7.18826	11.9035	6.85881	5.73538
ENSMUSG00000031618	Nr3c2	7.03875	1.43252	6.29397	4.02458	0.203519	2.80944	0.00065	0.0052	ENSMUSG00000031618	protein_coding	3.26409	10.8134	0.934231	1.9308	4.81021	7.77773	3.45339	4.59577
ENSMUSG00000046275	Tusc5	9.33556	1.89981	10.6065	5.65107	0.203503	2.97454	5e-05	0.0009	ENSMUSG00000046275	protein_coding	10.0203	8.65079	1.49455	2.30507	10.3846	10.8284	4.99792	6.30423
ENSMUSG00000097353	A430046D13Rik	2.02818	0.400328	2.36645	2.02842	0.197383	5.0669	0.0404	0.0408	ENSMUSG00000097353	lincRNA	2.47713	1.57923	0.602471	0.198184	2.51537	2.21752	2.46301	1.59383
ENSMUSG00000030747	Dgat2	15.8179	3.07861	20.3243	13.3122	0.194628	4.32409	5e-05	5e-05	ENSMUSG00000030747	protein_coding	18.2092	13.4266	4.85343	1.30378	15.7934	24.8553	12.803	13.8214
ENSMUSG00000061780	Cfd	359.113	69.7572	460.021	246.975	0.194249	3.54049	5e-05	5e-05	ENSMUSG00000061780	protein_coding	426.716	291.51	56.9004	82.6141	461.27	458.772	191.158	302.793
ENSMUSG00000079017	Ifi27l2a	165.06	32.0212	194.312	104.098	0.193997	3.25091	5e-05	0.00015	ENSMUSG00000079017	protein_coding	208.166	121.955	48.6268	15.4156	218.507	170.118	60.2089	147.986
ENSMUSG00000025509	Pnpla2	51.311	9.82176	51.5811	35.8331	0.191416	3.64834	5e-05	5e-05	ENSMUSG00000025509	protein_coding	43.2158	59.4062	8.33616	11.3074	47.5912	55.5711	29.3419	42.3243
ENSMUSG00000038007	Acer2	2.72894	0.517129	1.87536	2.48776	0.189498	4.81071	0.00025	0.0007	ENSMUSG00000038007	protein_coding	1.6619	3.79599	0.588603	0.445655	1.53809	2.21262	3.039	1.93652
ENSMUSG00000022546	Gpt	3.36977	0.635693	4.07177	2.90405	0.188646	4.56832	0.0125	0.01815	ENSMUSG00000022546	protein_coding	3.70107	3.03847	0.812232	0.459154	3.87445	4.2691	2.53577	3.27234
ENSMUSG00000003123	Lipe	25.4392	4.59181	30.6887	20.7476	0.180501	4.51839	5e-05	5e-05	ENSMUSG00000003123	protein_coding	28.3528	22.5257	4.38659	4.79703	28.191	33.1864	17.833	23.6623
ENSMUSG00000028116	Myoz2	70.6838	12.6923	50.3419	21.4947	0.179564	1.69352	5e-05	0.04505	ENSMUSG00000028116	protein_coding	53.2682	88.0994	5.32345	20.0611	72.796	27.8877	30.8329	12.1564
ENSMUSG00000020303	Stc2	3.53332	0.628848	2.54733	2.50957	0.177977	3.99074	0.0006	0.0054	ENSMUSG00000020303	protein_coding	3.8704	3.19625	0.348742	0.908954	2.66641	2.42825	2.02794	2.9912
ENSMUSG00000035686	Thrsp	4.02041	0.694687	6.40859	6.29088	0.17279	9.0557	0.02785	0.0111	ENSMUSG00000035686	protein_coding	8.04082	0	1.38937	0	3.73156	9.08562	7.26205	5.31971
ENSMUSG00000020953	Coch	21.9356	3.76919	10.5701	10.496	0.17183	2.78468	5e-05	0.00145	ENSMUSG00000020953	protein_coding	27.1948	16.6763	0.351696	7.18668	14.121	7.01928	6.4639	14.5281
ENSMUSG00000065987	Cd209b	2.71374	0.452289	2.57607	2.07962	0.166666	4.59799	0.01815	0.035	ENSMUSG00000065987	protein_coding	3.2056	2.22188	0.448808	0.45577	2.22521	2.92692	1.31875	2.84049
ENSMUSG00000044206	Vsig4	9.77465	1.62151	7.24124	4.39034	0.165889	2.70756	0.0007	0.0297	ENSMUSG00000044206	protein_coding	10.4638	9.08552	2.37943	0.863586	5.69667	8.78581	3.36321	5.41747
ENSMUSG00000028989	Angptl7	348.89	57.596	161.639	125.667	0.165084	2.18187	5e-05	0.04005	ENSMUSG00000028989	protein_coding	384.249	313.532	14.6632	100.529	168.863	154.416	108.132	143.201
ENSMUSG00000015843	Rxrg	3.30132	0.543448	2.60222	1.70047	0.164615	3.12904	0.0041	0.03625	ENSMUSG00000015843	protein_coding	2.11201	4.49064	0.465744	0.621153	2.66764	2.5368	1.73889	1.66205
ENSMUSG00000023828	Slc22a3	2.04371	0.335135	2.02357	1.51731	0.163984	4.52746	0.00855	0.0227	ENSMUSG00000023828	protein_coding	2.34352	1.74389	0.23691	0.43336	2.11192	1.93522	1.39403	1.6406
ENSMUSG00000012705	Retn	14.694	2.40748	25.4799	10.19	0.163841	4.23264	0.00115	0.00515	ENSMUSG00000012705	protein_coding	18.7082	10.6797	2.93966	1.8753	21.1629	29.7968	9.454	10.9259
ENSMUSG00000039956	Mrap	3.7344	0.595152	4.33436	2.71569	0.15937	4.56302	0.00895	0.0215	ENSMUSG00000039956	protein_coding	4.05661	3.41219	0.53091	0.659394	3.15216	5.51656	2.29448	3.13691
ENSMUSG00000032311	Nrg4	3.69469	0.587276	8.11709	3.96427	0.158951	6.75027	0.0034	0.00215	ENSMUSG00000032311	protein_coding	4.26442	3.12497	1.17455	0	4.75176	11.4824	4.19172	3.73682
ENSMUSG00000028150	Rorc	7.65094	1.21329	4.88022	3.39551	0.158581	2.7986	5e-05	0.00825	ENSMUSG00000028150	protein_coding	7.46668	7.83519	0.92397	1.50261	6.66646	3.09398	3.23969	3.55133
ENSMUSG00000030278	Cidec	32.3561	4.9456	39.3942	21.7353	0.152849	4.39488	5e-05	5e-05	ENSMUSG00000030278	protein_coding	36.1295	28.5828	3.97811	5.9131	32.6622	46.1262	17.3649	26.1057
ENSMUSG00000044951	Mylk4	14.4792	2.12592	15.6383	9.26525	0.146826	4.35823	0.00045	0.0033	ENSMUSG00000044951	protein_coding	10.7012	18.2572	1.10892	3.14291	16.5824	14.6941	9.68391	8.8466
ENSMUSG00000020963	Tshr	3.6527	0.527864	3.06042	1.94128	0.144513	3.67761	0.00015	0.00495	ENSMUSG00000020963	protein_coding	3.55874	3.74666	0.48971	0.566017	2.01954	4.10131	1.64578	2.23679
ENSMUSG00000022206	Npr3	11.777	1.66025	10.3243	3.81755	0.140974	2.29938	5e-05	0.00245	ENSMUSG00000022206	protein_coding	11.1811	12.3728	0.655522	2.66497	9.8206	10.8281	3.24373	4.39136
ENSMUSG00000068740	Celsr2	2.95617	0.413492	1.76992	1.78731	0.139874	4.32248	0.00525	0.0158	ENSMUSG00000068740	protein_coding	0.913184	4.99917	0.568142	0.258842	1.33453	2.2053	2.40695	1.16768
ENSMUSG00000030787	Lyve1	34.0574	4.70694	21.1882	10.4424	0.138206	2.21851	5e-05	0.00375	ENSMUSG00000030787	protein_coding	33.2583	34.8565	2.29531	7.11856	20.7057	21.6706	10.6335	10.2513
ENSMUSG00000023064	Sncg	75.0594	10.0105	54.6201	24.7159	0.133368	2.469	5e-05	0.00275	ENSMUSG00000023064	protein_coding	73.0414	77.0774	7.6569	12.3641	53.3259	55.9143	20.4958	28.9359
ENSMUSG00000002831	Plin4	52.9454	6.94483	70.7202	41.4992	0.13117	5.97555	5e-05	5e-05	ENSMUSG00000002831	protein_coding	60.5047	45.3861	3.85937	10.0303	62.8361	78.6044	35.9769	47.0215
ENSMUSG00000027513	Pck1	20.7541	2.67961	37.811	23.1267	0.129112	8.63062	5e-05	5e-05	ENSMUSG00000027513	protein_coding	25.649	15.8591	2.60287	2.75635	24.3515	51.2706	22.5819	23.6714
ENSMUSG00000040950	Mgl2	5.5588	0.700737	5.37782	3.32759	0.126059	4.7487	0.0053	0.0195	ENSMUSG00000040950	protein_coding	4.57537	6.54224	1.03006	0.371418	4.86849	5.88715	2.75164	3.90354
ENSMUSG00000030546	Plin1	32.6522	3.99128	38.6244	25.8755	0.122236	6.48301	5e-05	5e-05	ENSMUSG00000030546	protein_coding	41.1343	24.1702	3.48062	4.50194	42.3597	34.889	17.6862	34.0647
ENSMUSG00000024972	Lgals12	5.21065	0.618793	8.3614	6.03311	0.118755	9.7498	0.0006	0.00025	ENSMUSG00000024972	protein_coding	5.23627	5.18503	0.844618	0.392968	5.44988	11.2729	5.31999	6.74623
ENSMUSG00000043122	A530016L24Rik	2.40246	0.279677	3.62029	1.96522	0.116413	7.02675	0.01725	0.0237	ENSMUSG00000043122	protein_coding	2.84747	1.95745	0.266254	0.2931	2.84717	4.3934	1.21311	2.71732
ENSMUSG00000079105	C7	22.4988	2.30593	17.8375	11.4347	0.102491	4.95882	5e-05	5e-05	ENSMUSG00000079105	protein_coding	24.4585	20.5391	0.982848	3.62901	21.0036	14.6715	6.89018	15.9793
ENSMUSG00000066058	Cldn19	1.672	0.168421	2.37894	1.49584	0.10073	8.88155	0.01285	0.01715	ENSMUSG00000066058	protein_coding	2.13158	1.21243	0.201536	0.135307	3.4147	1.34318	1.84328	1.1484
ENSMUSG00000036395	Glb1l2	9.14527	0.888615	7.3217	4.45487	0.0971666	5.01327	5e-05	0.00035	ENSMUSG00000036395	protein_coding	7.2408	11.0497	0.867566	0.909663	7.794	6.84939	3.82073	5.08902
ENSMUSG00000062329	Cytl1	176.456	17.037	134.728	161.532	0.096551	9.48125	5e-05	5e-05	ENSMUSG00000062329	protein_coding	198.707	154.206	3.38729	30.6867	152.645	116.811	116.066	206.998
ENSMUSG00000026834	Acvr1c	2.69673	0.258671	4.30604	2.4043	0.0959202	9.29482	5e-05	0.0003	ENSMUSG00000026834	protein_coding	2.688	2.70546	0.397246	0.120096	2.83605	5.77603	2.1389	2.66971
ENSMUSG00000028427	Aqp7	5.39127	0.504615	7.33988	4.19754	0.0935985	8.3183	0.00245	0.0031	ENSMUSG00000028427	protein_coding	4.79216	5.99037	0.73564	0.273589	7.04247	7.63728	4.09997	4.2951
ENSMUSG00000037071	Scd1	668.308	62.3705	782.23	256.002	0.093326	4.10454	0.00135	0.0011	ENSMUSG00000037071	protein_coding	704.592	632.024	60.3887	64.3522	600.252	964.208	188.792	323.213
ENSMUSG00000074771	Ankef1	6.76807	0.624494	8.48885	5.78321	0.0922706	9.26063	0.00105	0.0015	ENSMUSG00000074771	protein_coding	5.36922	8.16692	0.920219	0.328769	7.44906	9.52864	4.26967	7.29676
ENSMUSG00000078234	Klhdc7a	1.6688	0.109903	2.04122	1.28625	0.0658575	11.7035	0.0011	0.00195	ENSMUSG00000078234	protein_coding	1.55469	1.78291	0.17266	0.0471471	2.16571	1.91672	1.03546	1.53705
ENSMUSG00000067786	Nnat	33.1833	2.12627	28.5958	20.2634	0.0640765	9.53002	0.00025	0.0014	ENSMUSG00000067786	protein_coding	29.8548	36.5119	2.0397	2.21284	24.9227	32.269	15.4423	25.0846
ENSMUSG00000041653	Pnpla3	2.69372	0.167451	2.84043	1.55955	0.0621635	9.31347	0.00605	0.0139	ENSMUSG00000041653	protein_coding	3.43413	1.95332	0.294577	0.0403255	1.57601	4.10486	1.66793	1.45118
ENSMUSG00000066361	Serpina3c	11.042	0.618714	7.78805	4.71284	0.0560328	7.61715	5e-05	0.00095	ENSMUSG00000066361	protein_coding	9.35399	12.7301	0.706149	0.531278	8.79284	6.78325	3.7232	5.70248
ENSMUSG00000035834	Polr3g	7.43143	0.35651	3.01225	1.78805	0.0479733	5.01543	0.00085	0.0177	ENSMUSG00000035834	protein_coding	1.00037	13.8625	0.639568	0.0734519	1.59957	4.42494	2.28178	1.29433
ENSMUSG00000059201	Lep	8.88023	0.276083	6.27111	3.54242	0.0310896	12.831	0.0005	0.0026	ENSMUSG00000059201	protein_coding	10.5564	7.20406	0.493734	0.0584323	5.4064	7.13583	2.60344	4.48139
WT = Wildtype; HT = heterozygous Nampt knockdown: CIA = Collagen-induced arthritis

## Sheet: ST2
Supplemental Table 2: Differential expression of osteoclast specific genes in CIA mouse models
		CIA Nampt+/+ /Nampt+/+		CIA Nampt+/- /CIA Nampt+/+
Gene	Gene name description	Fold-Change	P value	Fold-Change	P value
Oscar	osteoclast associated, immunoglobulin-like receptor	67.1734	5e-05	0.0958406	0.032
Atp6v0d2	ATPase H+ transporting V0 subunit d2	24.8662	5e-05	0.238252	5e-05
Mmp9	matrix metallopeptidase 9	22.6492	5e-05	0.335855	5e-05
Acp5	acid phosphatase 5, tartrate resistant	17.9378	5e-05	0.291415	5e-05
Ctsk	cathepsin K	8.89527	5e-05	0.211763	5e-05
Dcstamp	dendrocyte expressed seven transmembrane protein	6.45265	0.02025	0.211636	0.006

## Sheet: ST3
Supplemental Table 3: Differential expression of calcium related genes in CIA mouse models
			CIA Nampt+/+ /Nampt+/+		CIA Nampt+/- /CIA Nampt+/+
Gene	Gene name description	Biological processes	Fold-Change	P value	Fold-Change	P value
Il1b	interleukin 1 beta	GO:0006874~cellular calcium ion homeostasis,GO:0007204~elevation of cytosolic calcium ion concentration,GO:0051480~cytosolic calcium ion homeostasis,GO:0055074~calcium ion homeostasis	5.94932	5e-05	0.125849	5e-05
Wnt5b	wingless-related MMTV integration site 5B	GO:0007223~Wnt receptor signaling pathway, calcium modulating pathway	3.08837	0.0189	0.29899	0.0207
Cdh2	cadherin 2; similar to N-cadherin	GO:0016339~calcium-dependent cell-cell adhesion	2.98145	5e-05	0.439685	0.0006
Pth1r	parathyroid hormone 1 receptor	GO:0006874~cellular calcium ion homeostasis,GO:0007204~elevation of cytosolic calcium ion concentration,GO:0051480~cytosolic calcium ion homeostasis,GO:0055074~calcium ion homeostasis	2.50975	0.0076	0.412011	0.0014
Hexb	hexosaminidase B	GO:0006874~cellular calcium ion homeostasis,GO:0055074~calcium ion homeostasis	2.12303	0.00465	0.451601	0.00415
Slc8a1	solute carrier family 8 (sodium/calcium exchanger), member 1	GO:0006816~calcium ion transport,GO:0006874~cellular calcium ion homeostasis,GO:0007204~elevation of cytosolic calcium ion concentration,GO:0051480~cytosolic calcium ion homeostasis,GO:0051924~regulation of calcium ion transport,GO:0055074~calcium ion homeostasis	1.87946	0.01045	0.590538	0.02875
Vamp7	predicted gene 14338; vesicle-associated membrane protein 7	GO:0017156~calcium ion-dependent exocytosis	1.77066	0.02865	0.35813	0.00155
F2r	coagulation factor II (thrombin) receptor	GO:0006816~calcium ion transport,GO:0006874~cellular calcium ion homeostasis,GO:0007204~elevation of cytosolic calcium ion concentration,GO:0051209~release of sequestered calcium ion into cytosol,GO:0051282~regulation of sequestering of calcium ion,GO:0051283~negative regulation of sequestering of calcium ion,GO:0051480~cytosolic calcium ion homeostasis,GO:0051482~elevation of cytosolic calcium i…	1.7505	0.0263	0.594811	0.0303
Slc8a3	solute carrier family 8 (sodium/calcium exchanger), member 3	GO:0006816~calcium ion transport	1.62975	0.04865	0.572203	0.02855
S1pr1	sphingosine-1-phosphate receptor 1	GO:0006874~cellular calcium ion homeostasis,GO:0007204~elevation of cytosolic calcium ion concentration,GO:0051480~cytosolic calcium ion homeostasis,GO:0051482~elevation of cytosolic calcium ion concentration during G-protein signaling, coupled to IP3 second messenger (phospholipase C activating),GO:0055074~calcium ion homeostasis	1.60316	0.0351	0.527114	0.0041
Mgp	matrix Gla protein	GO:0051592~response to calcium ion	1.60241	0.02705	0.240064	5e-05
Thy1	thymus cell antigen 1, theta	GO:0010522~regulation of calcium ion transport into cytosol,GO:0010524~positive regulation of calcium ion transport into cytosol,GO:0051279~regulation of release of sequestered calcium ion into cytosol,GO:0051281~positive regulation of release of sequestered calcium ion into cytosol,GO:0051924~regulation of calcium ion transport,GO:0051928~positive regulation of calcium ion transport	1.59128	0.04785	0.47202	0.00295
Bcl2	predicted gene 3655; B-cell leukemia/lymphoma 2	GO:0006874~cellular calcium ion homeostasis,GO:0010522~regulation of calcium ion transport into cytosol,GO:0010523~negative regulation of calcium ion transport into cytosol,GO:0032469~endoplasmic reticulum calcium ion homeostasis,GO:0051924~regulation of calcium ion transport,GO:0051926~negative regulation of calcium ion transport,GO:0055074~calcium ion homeostasis	0.569037	0.0365	1.75766	0.0431
Cldn1	claudin 1	GO:0016338~calcium-independent cell-cell adhesion	0.544557	0.04945	1.82983	0.04745
Atp2a3	ATPase, Ca++ transporting, ubiquitous	GO:0006816~calcium ion transport	0.517162	0.01035	3.5243	5e-05
Cacna1a	calcium channel, voltage-dependent, P/Q type, alpha 1A subunit	GO:0006816~calcium ion transport,GO:0006874~cellular calcium ion homeostasis,GO:0007204~elevation of cytosolic calcium ion concentration,GO:0017156~calcium ion-dependent exocytosis,GO:0017158~regulation of calcium ion-dependent exocytosis,GO:0048791~calcium ion-dependent exocytosis of neurotransmitter,GO:0051480~cytosolic calcium ion homeostasis,GO:0055074~calcium ion homeostasis	0.266985	0.01005	3.3122	0.0139
Gna15	guanine nucleotide binding protein, alpha 15	GO:0006874~cellular calcium ion homeostasis,GO:0007204~elevation of cytosolic calcium ion concentration,GO:0051480~cytosolic calcium ion homeostasis,GO:0055074~calcium ion homeostasis	0.263114	0.045	3.89369	0.0431
Casr	calcium-sensing receptor	GO:0005513~detection of calcium ion,GO:0019722~calcium-mediated signaling,GO:0051592~response to calcium ion,GO:0051924~regulation of calcium ion transport	0.242165	0.03495	6.03126	0.0106
Cldn19	claudin 19	GO:0016338~calcium-independent cell-cell adhesio	0.10073	0.01285	8.88155	0.01715

## Sheet: ST4
Supplemental Table 4: Top 20 Ingenuity Canonical Pathways
Ingenuity Canonical Pathways	-log(p-value)	Ratio	Molecules
Hepatic Fibrosis / Hepatic Stellate Cell Activation	15.7	0.18	IGFBP4,MMP9,MMP2,COL6A1,IL1R2,CYP2E1,COL12A1,MYH4,IGFBP3,COL10A1,COL8A2,COL6A3,IL1B,FGF2,MMP13,COL6A2,IGF1,COL9A1,COL18A1,COL5A1,COL23A1,COL5A2,COL16A1,COL11A1,BCL2,COL2A1,IL4R,LEP,SERPINE1,TIMP1,CXCL3,COL11A2,HGF
Inhibition of Matrix Metalloproteases	7.76	0.282	MMP3,MMP9,MMP2,THBS2,TIMP3,ADAM12,TIMP1,MMP13,MMP23B,MMP14,SDC1
Granulocyte Adhesion and Diapedesis	7.5	0.124	Ccl8,MMP9,MMP2,IL1B,CLDN19,IL1R2,CLDN1,SELE,MMP13,CXCL2,THY1,CDH5,SDC1,CXCL6,MMP3,SELP,CXCL16,CXCL3,CXCL14,ITGA5,MMP23B,MMP14
Role of Osteoblasts, Osteoclasts and Chondrocytes in Rheumatoid Arthritis	7.18	0.108	BGLAP,SP7,DKK3,CTSK,SFRP1,IL1R2,PIK3R1,BMP8A,FZD1,SFRP2,SPP1,SOST,MAP3K5,TNFSF11,IL1B,WNT5B,MMP13,IGF1,FZD4,ALPL,MMP3,BCL2,BMP1,ITGA5,MMP14
Atherosclerosis Signaling	7.13	0.142	ALOX12,COL10A1,MMP9,IL1B,PLA2G7,MSR1,PLA2G6,SELE,MMP13,COL18A1,ALOX5,MMP3,CD36,PNPLA3,SELP,LPL,COL2A1,COL11A2
Agranulocyte Adhesion and Diapedesis	6.36	0.111	Ccl8,MMP9,MMP2,IL1B,CLDN19,CLDN1,SELE,MMP13,CXCL2,CDH5,CXCL6,MMP3,MYH4,SELP,AOC3,CXCL16,CXCL3,CXCL14,ITGA5,MMP23B,MMP14
Retinol Biosynthesis	4.59	0.2	PNPLA3,LIPC,RBP7,PNPLA2,RBP1,LPL,LIPE,RDH10
Phagosome Maturation	4.38	0.104	ATP6V0D2,ATP6V1D,CTSK,NOX4,ATP6V1A,ATP6V1C1,ATP6V0C,CTSH,CTSB,CTSC,ATP6V0E1,CTSD,ATP6V0B,ATP6V1E1,CTSZ
LXR/RXR Activation	4.02	0.107	TF,MMP9,IL1B,ABCG1,FASN,MSR1,IL1R2,RXRG,C4A/C4B,CD36,SCD,PTGS2,LPL
Acute Phase Response Signaling	3.6	0.0888	TF,MAP3K5,FTL,IL1B,RBP7,SOCS3,RBP1,SERPINA3,SOCS2,PIK3R1,CRABP2,HMOX1,C4A/C4B,SERPINE1,Saa3
Adipogenesis pathway	3.57	0.097	PLIN1,TXNIP,FABP4,RBP1,FGF2,PPARG,CEBPA,FZD4,LPIN1,FZD1,HIF1A,LPL,LEP
PPARα/RXRα Activation	3.36	0.0843	ITGB5,IL1B,ADCY5,PRKAR2B,FASN,GPD1,IL1R2,CPT1B,ADIPOQ,ACVR1C,CD36,PRKAA2,LPL,ADCY9,GNA15
Chondroitin and Dermatan Biosynthesis	3.26	0.5	CHSY1,CSGALNACT1,CHPF
VDR/RXR Activation	3.18	0.115	BGLAP,TNFSF11,IGFBP3,HR,CASR,RXRG,SPP1,CEBPA,KLF4
HIF1α Signaling	3.06	0.0957	P4HTM,MMP3,MMP9,MMP2,HIF1A,EGLN3,MMP13,PIK3R1,MMP23B,MMP14,LDHB
Alanine Degradation III	3.02	1	GPT2,GPT
Alanine Biosynthesis II	3.02	1	GPT2,GPT
Triacylglycerol Degradation	2.93	0.132	PNPLA3,PLA1A,LIPC,PNPLA2,LPL,LIPE,MGLL
Glioma Invasiveness Signaling	2.85	0.114	F2R,ITGB5,ITGAV,MMP9,MMP2,TIMP3,TIMP1,PIK3R1
Airway Pathology in Chronic Obstructive Pulmonary Disease	2.83	0.375	MMP9,MMP2,CXCL3

## Sheet: ST5
Supplemental Table 5: Top 10 up-regulated and down-regulated IPA predicted upstream regulators
Upstream Regulator	Molecule Type	Predicted Activation State	Activation z-score	P-value of overlap	Target molecules in dataset	Mechanistic Network
TNF	cytokine	Activated	5.575	7.73e-46	AATK,ABCD2,ACADM,ACKR2,Acp5,ACSL1,ADCY5,ADIPOQ,AEBP1,AKAP12,ALOX5,ANGPTL4,ANPEP,AOC3,AQP7,AR,ARF4,ARG1,ARSI,BCL2,BGLAP,BGN,BMPER,CASP6,CD163,CD36,CDH11,CDH2,CDH5,CEBPA,CFD,CIDEC,CLEC11A,CLEC4E,COL16A1,COL2A1,CPT1B,CRLF1,CSGALNACT1,CTSB,CTSC,CTSK,CTSZ,CXCL16,CXCL2,CXCL3,CXCL6,CYP2E1,DCSTAMP,DPP4,EFNA1,EGLN3,EMCN,EXT1,FABP4,FASN,FGF2,FMO1,FSCN1,GJA1,GNA15,GPD1,GUSB,H19,HAPLN1,HAS2,HEXA,HEXB,HGF,HIF…	307 (18)
TGFB1	growth factor	Activated	5.436	9.4e-36	ABCG1,ACKR2,Acp5,ADAM12,ADAMTS12,ADCY9,ADIPOQ,ALDH18A1,ALOX12,ALOX5,ANGPTL4,ANPEP,APLNR,ARF4,ARG1,BCL2,BGLAP,BGN,BMP1,Ccl8,CD163,CD36,CD68,CDH11,CDH2,CDH5,CEBPA,CELSR2,CEMIP,CFD,CHST3,CIDEC,CNN3,COL11A1,COL12A1,COL16A1,COL18A1,COL2A1,COL5A1,COL6A1,COL6A2,COL6A3,CPT1B,CPXM1,CSRP2,CTSB,CTSC,CTSD,CTSH,CTSK,CXCL2,CXCL3,DAD1,DDIT4,DEPTOR,DKK3,EMILIN1,ENPP1,EXT1,F2R,FAP,FGF2,FSCN1,FTL,FZD1,GALM,GAS7,GJ…	323 (22)
lipopolysaccharide	chemical drug	Activated	5.985	4.87e-32	ABCG1,ACADM,ACSL1,ADIPOQ,ALOX12,ALOX5,ANGPTL4,APLNR,AQP7,AR,ARG1,BCL2,BGN,CACNA1A,CASR,Ccl8,CD163,CD276,CD300LD,CD36,CD53,CDH11,CDH2,CDH5,CEBPA,CEMIP,CFD,CHST3,CLDN1,CLEC4D,CLEC4E,COL12A1,COL5A1,COL5A2,COL6A1,COL9A1,CPT1B,CRTAP,CSTB,CTSB,CTSC,CTSK,CXCL14,CXCL16,CXCL2,CXCL3,CXCL6,CYP2E1,DDIT4,DHCR24,DKK3,DUSP8,EMB,EMCN,F2R,FABP4,FASN,FGF2,FSCN1,GJA1,GNA15,GPD1,GPR35,GPT,H19,HGF,HIF1A,HIVEP1,HMOX1,…	325 (19)
FGF2	growth factor	Activated	3.284	1.11e-25	ANGPTL4,ANPEP,AR,BCL2,BGLAP,BGN,CDH11,CIDEC,CTSK,CXCL2,CXCL6,DAD1,DMP1,ENPP1,FABP4,FGF2,GJA1,GREM1,HAS2,HGF,HIF1A,IBSP,ID3,IGF1,IGFBP3,IGFBP4,IL1B,ITGA5,LYVE1,MBP,MGP,MIF,MMP13,MMP2,MMP3,MMP9,MPZ,Nes,NR3C2,PENK,PPARG,PTGS2,SCD,SDC1,SELE,SERPINE1,SFRP1,SNAI1,SOCS3,SP7,SPARC,SPHK1,SPP1,TF,TIMP1,TIMP3,Tmsb4x (includes others),TNFSF11,TSHR	293 (24)
CTNNB1	transcription regulator	Activated	2.808	2.11e-22	ABCD2,ADIPOQ,AOC3,AR,BCL2,BGN,BMP1,CDH11,CDH2,CEBPA,CFD,CIDEC,COL2A1,CRABP2,CTHRC1,CTSZ,CXCL2,CXCL6,CYP2E1,EDIL3,ENPP1,EPHB4,F2R,FABP4,GJA1,GPR137B,GREM1,HAPLN1,ID3,IL1B,IRF4,LAMB1,LIPA,LPL,MAP3K5,MEOX1,MME,MMP14,MMP2,MMP23B,MMP3,MMP9,MPEG1,MPZ,NTN1,PCDH9,Pcnt,PCSK6,PIK3R1,PPARG,PRSS35,PRX,PTGS2,RAI14,RCN1,RETN,Saa3,SCD,SEC61A1,SERPINA3,SERPINE1,SFRP1,SLC1A5,SNAI1,SORBS3,SOX4,SOX5,SP7,SPP1,TIMP1,…	291 (17)
IL1B	cytokine	Activated	3.011	1.11e-20	ACKR2,ALPL,ANGPTL4,ANTXR1,ARG1,BCL2,BGLAP,BGN,CASR,CEBPA,COL10A1,COL2A1,CTSB,CTSZ,CXCL2,CXCL3,CXCL6,CYP2E1,DDIT4,DPP4,EFNA1,EGLN3,ENPP1,FGF2,GAS6,GJA1,GUSB,H19,HAS2,HEXA,HEXB,HGF,HIF1A,HMOX1,IBSP,ID3,IER3,IGF1,IGFBP3,IGFBP4,IL15RA,IL1B,IL1R2,IRF4,ITGA5,ITGAV,LEP,MARCKSL1,MFAP2,MIF,MMP13,MMP14,MMP2,MMP3,MMP9,PCSK6,PENK,POSTN,PPARG,PTGS2,PTX3,RORC,Saa3,SDC1,SELE,SERPINA3,SERPINB9,SERPINE1,SERPINH1,…	270 (17)
SP1	transcription regulator	Activated	3.262	4.57e-20	ABCD2,ACSL1,AEBP1,AKAP12,ALOX12,ALOX5,ALPL,AR,ATP2A3,ATP6V0C,BCL2,BGLAP,CDH2,CEBPA,CENPX,CKB,COL2A1,CRABP2,CTSD,CXCL3,DHCR24,F2R,FASN,FGF2,GJA1,HAS2,HBB,HGF,HIF1A,HMOX1,IFITM3,IFITM5,IGF1,IGFBP3,IGFBP4,IL1B,IL4R,IRF4,ITGAV,ITGB5,KLF4,LIPA,LPL,Marcks,MMP14,MMP2,MMP9,NOX4,PCK1,PENK,PRKAR2B,PTGS2,PTH1R,PTN,SERPINE1,SLC22A4,SNCG,SPARC,SPP1,SPTB,TIMP1,TIMP3,TNC,TNFSF11,UGCG	299 (23)
tretinoin	chemical - endogenous mammalian	Activated	2.153	9.92e-20	AATK,ABCG1,ACACB,ACKR2,Acp5,ACSL1,ADCYAP1R1,AKAP12,ALOX5,ALPL,ANGPTL4,ANPEP,APLNR,ARG1,ASB2,ATP2A3,BCL2,BGLAP,BMP8A,CASP6,CD300C,CD36,CD53,CD63,CD68,CDH5,CEBPA,CENPX,CHL1,CLDN1,CLEC11A,COL2A1,CPT1B,CRABP2,CTSB,CTSC,CTSD,CTSK,CXCL2,CXCL6,DAD1,DCSTAMP,DKK3,DPP4,EFNB1,FABP4,FGF2,GAS2,GAS7,GJA1,GRB10,GREM1,HAS2,HMOX1,HOXD13,ID3,IER3,IGF1,IGFBP3,IGFBP4,IL1B,IRF4,ISLR,KCNE4,LAMB1,LIPA,LIPE,MAP2,MAP3K5,…	312 (19)
Tgf beta	group	Activated	2.337	1.03e-19	ACKR2,Acp5,ADAM12,ANGPTL4,AOC3,BCL2,BGLAP,BGN,CDH11,CDH2,COL10A1,CTSK,CXCL2,CXCL3,FGF2,FSCN1,GREM1,GUSB,HMOX1,IGF1,IGFBP3,IL1B,ITGA5,MIF,MMP13,MMP2,MMP3,MMP9,NOX4,POSTN,PTGS2,RORC,SELE,SERPINE1,SNAI1,SOCS3,SPARC,SPP1,TIMP1,TIMP3,TNFSF11,TREM1	330 (23)
CEBPB	transcription regulator	Activated	2.781	2.93e-19	ADIPOQ,ANTXR1,APLNR,ARG1,BCL2,BGLAP,CEBPA,CFD,CLEC4E,COL10A1,COL5A2,CTSC,CXCL2,CXCL3,CYP2E1,DGAT2,EMCN,FABP4,FTL,FZD1,HAS2,HBB,HGF,IER3,IFITM3,IGF1,IGFBP3,IGFBP4,IL1B,LEP,MBP,MGP,MMP13,MMP3,MSR1,PCK1,PPARG,PRKAR2B,PTGS2,Saa3,SCD,SEMA3E,SERP1,SERPINE1,SOCS3,SPP1,TF,TM4SF1,TMEM176A,TMEM176B,TNFAIP6,TNFRSF19,TNFSF11,UPP1	306 (21)
Upstream Regulator	Molecule Type	Predicted Activation State	Activation z-score	P-value of overlap	Target molecules in dataset	Mechanistic Network
dexamethasone	chemical drug	Inhibited	-3.074	2.12e-34	ACADM,Acp5,ACSL1,ADAM12,ADHFE1,ADIPOQ,AEBP1,AKAP12,ALDH18A1,ALDH6A1,ANGPTL4,ANGPTL7,AQP7,B4GALT2,BCL2,BGLAP,BGN,BMP1,CASP6,CD163,CD36,CDH11,CEBPA,CENPX,CFD,CLEC11A,CNN3,COL10A1,COL11A1,COL11A2,COL6A1,COL6A2,CPT1B,CRABP2,CTSB,CTSD,CTSK,CXCL14,CXCL2,CXCL3,CXCL6,CYP2E1,DDIT4,DHCR24,DMP1,ECHDC3,EFNA1,EGLN3,EIF1AX,ENPP1,FABP4,FASN,FBN2,FGF2,FMO1,FTL,GAS6,GJA1,GPR153,GPT,HAPLN1,HGF,HIF1A,HMOX1,IBSP,IER…	307 (20)
rosiglitazone	chemical drug	Inhibited	-4.791	7.56e-24	ABCG1,ACADM,ACSL1,ADIPOQ,ALOX5,ANGPTL4,AOC3,AQP7,ARG1,BCL2,C4A/C4B,Ccl8,CD36,CD68,CEBPA,CFD,CIDEC,CPT1B,CXCL3,CXCL6,DGAT2,EGLN3,FABP4,FASN,GPD1,HAS2,HGF,HMOX1,IGF1,IL1B,KLF4,LEP,LIPE,LPIN1,LPL,MGLL,MMP9,MSR1,NOX4,PC,PCK1,PENK,PIK3R1,PLIN1,POSTN,PPARG,PTGS2,RARRES2,RETN,Saa3,SCD,SERPINE1,SNAI1,SOCS3,SORBS1,SOST,TIMP1,TNC,TSC22D1,TSHR,WISP1,WISP2	270 (18)
PD98059	chemical - kinase inhibitor	Inhibited	-3.847	1.33e-23	ADIPOQ,AKAP12,ANPEP,AR,BCL2,BGLAP,BGN,CD36,CDH2,CEBPA,CTSB,CTSH,CTSK,CXCL2,CXCL3,F2R,FABP4,FASN,FGF2,GAS7,GJA1,HAS2,HGF,HIF1A,HMOX1,ID3,IER3,IGF1,IGFBP3,IL1B,ITGAV,ITGB5,LEP,LPL,MGLL,MIF,MMD,MMP13,MMP14,MMP2,MMP3,MMP9,MSR1,MYH4,PC,PCK1,PCSK6,PIK3R1,PLA1A,POSTN,PPARG,PTGS2,RETN,SDC1,SELE,SELENBP1,SERPINE1,SLC8A1,SNAI1,SOCS2,SOCS3,SP7,SPP1,TF,TIMP1,TNFSF11,TSC22D1,TXNIP,VASH1,WISP2	285 (19)
PPARG	ligand-dependent nuclear receptor	Inhibited	-3.797	1.66e-21	ABCG1,ACADM,ACSL1,ADIPOQ,ALOX12,ANGPTL4,AQP7,ATP6V1D,BCL2,BGLAP,CD36,CEBPA,CFD,CIDEC,CPT1B,CRABP2,CXCL14,CXCL2,CXCL3,CXCL6,DGAT2,EGLN3,FABP4,FASN,FZD1,GPD1,GPT,HGF,HMOX1,HR,IGF1,IGFBP3,IL1B,KLF4,LEP,LIPE,LPL,MAP2,MGLL,MMP14,MMP9,NOX4,PC,PCK1,PHKB,PLIN1,PLIN4,PPARG,PPIC,PTGS2,RARRES2,RETN,RORC,SCD,SDC1,SELE,SERPINE1,SNCG,SOCS3,SORBS1,SPP1	233 (21)
Alpha catenin	group	Inhibited	-5.494	4.36e-20	ADAMTS12,BGN,C1QTNF3,CDH11,COL5A1,COL5A2,COL6A1,COL6A2,COL6A3,CTSB,CXCL2,CXCL6,IGF1,IGFBP4,IL1B,ITGA5,LUM,MMP13,MMP2,MMP23B,MMP9,PTGS2,PTX3,Saa3,SELE,SNAI1,SOCS3,THBS2,TIMP1,TNC,TNFAIP6	225 (17)
troglitazone	chemical drug	Inhibited	-2.886	5.73e-20	AATK,ABCD2,ABCG1,ACADM,ACSL1,ADIPOQ,ANGPTL4,AQP7,AR,ARF4,BCL2,BMP1,CD36,CEBPA,CFD,CIDEC,CPT1B,CXCL3,CXCL6,EGLN3,FABP4,FASN,GPD1,HBA1/HBA2,HGF,HIPK2,HMOX1,IL1B,ITM2A,KLF4,LEP,LIPE,LPL,MME,MMP3,MMP9,MSR1,NRIP1,PC,PCK1,PLIN1,PLIN4,PPARG,PTGS2,RASD1,RETN,SCD,SDC1,SELE,SERPINE1,SORBS1,SPP1,THRSP	270 (19)
LY294002	chemical - kinase inhibitor	Inhibited	-2.494	3.23e-18	AGL,ANPEP,AR,BCL2,CD36,CEBPA,CXCL16,CXCL2,CXCL3,CXCL6,CYP2E1,DHCR24,EIF1AX,EMILIN1,F2R,FASN,FGF2,FRK,GJA1,GPD1,GPR137B,GRB10,HAPLN1,HAS2,HAVCR2,HGF,HIF1A,HMOX1,IER3,IGF1,IGFBP3,IL1B,IL1R2,ITGAV,LEP,MAP2,MMP13,MMP14,MMP2,MMP9,PIK3R1,POSTN,PPARG,PTGS2,PTN,RORC,RXRG,S1PR1,SCD,SELP,SERPINE1,SNAI1,SOCS2,SOCS3,SP4,SPP1,TNFSF11,TREM1,ZBTB16	216 (15)
APOE	transporter	Inhibited	-2.762	9.14e-18	ADIPOQ,ALOX12,BCAM,BGN,CD36,CD68,COL18A1,CTSB,CTSD,CTSK,CXCL3,DCSTAMP,EMILIN1,F2R,HMOX1,IGF1,IL1B,ITGA5,LEP,LIPA,LPL,MAP2,MGP,MMP2,MMP3,MMP9,MSR1,MYO1B,NOX4,PPARG,PTGS2,PTX3,SELE,SERPINA3,SERPINE1,SOCS3,SPP1,THY1,TIMP1	247 (19)
U0126	chemical - kinase inhibitor	Inhibited	-2.271	3.32e-16	ADIPOQ,ALPK3,ANGPTL4,APLNR,BCL2,BGLAP,CD36,CDH5,CEBPA,CELSR2,COL2A1,CXCL2,CXCL3,CYP2E1,DMP1,EIF1AX,FABP4,FGF2,GJA1,HAPLN1,HIF1A,HMOX1,IER3,IL1B,IL1R2,ITGA5,ITGB5,JDP2,LEP,LPL,MMP13,MMP2,MMP3,MMP9,NNAT,NR3C2,PLIN1,POSTN,PPARG,PTGS2,RORC,RXRG,SERPINE1,SNAI1,SOCS3,SP7,SPP1,STC2,TF,TIMP3,TNFSF11,TSC22D1,VASH1,WISP1,WISP2	293 (20)
oleic acid	chemical - endogenous mammalian	Inhibited	-2.078	6e-15	ACADM,ACSL1,ALOX5,ANGPTL4,ARG1,CD36,CPT1B,DGAT2,FABP4,FASN,HMOX1,IGF1,IGFBP3,LPL,PCK1,PLIN1,PLIN4,PNPLA3,PTGS2,RARRES2,SCD,SELE,SERPINE1,SPHK1,THRSP	191 (17)
IPA analysis to predict upstream regulators from the dataset of 690 inversely regulated DEG based on the literature and compiled in the Ingenuity® Knowledge Base. The analysis determines the number of known targets of the upstream regulators present in the dataset. Overlap P-values are calculated based on significant overlap between genes in the dataset and known targets regulated by the upstream…

## Sheet: ST6
Supplemental Table 6: IPA predicted upstream regulators of osteoclast differentiation and bone resorption
Upstream Regulator	Molecule Type	Predicted Activation State	Activation z-score	P-value of overlap	Target molecules in dataset	Mechanistic Network
Tnfsf11	cytokine	Activated	4.155	2.47e-13	Acp5,ATP6V0D2,BCL2,Ccl8,CEBPA,CKB,CLEC11A,CLEC4E,CTSK,CXCL3,DCSTAMP,GRB10,HIPK2,HMOX1,IER3,IGF1,IL13RA1,IL15RA,IL1B,IRF4,ITGA5,ITGAV,JDP2,MARCKSL1,MMP9,OCSTAMP,OSCAR,PTGS2,Saa3,SDC1,SERPINB9,SERPINE1,SOCS3,SPP1,TNFSF11	234 (19)
Csf1	cytokine	Activated	2.501	1.83e-10	Acp5,ARG1,BCL2,CD163,CD68,CEBPA,COL23A1,CTSK,CXCL2,CXCL3,CXCL6,F2R,IGF1,IL1B,IRF4,ITGA5,ITGAV,ITGB5,JDP2,MMP9,MSR1,OSCAR,PPARG,SFRP1,SLC29A1	221 (19)
Fos	transcription regulator		1.929	4.4e-16	Acp5,ADAM12,BGLAP,CD68,CLIP1,COBLL1,COL16A1,COL18A1,COL6A1,COL8A2,CRABP2,CTSB,CTSH,CXCL16,EMB,FABP4,FASN,FGF2,GAS2,GJA1,HAS2,HBA1/HBA2,HMOX1,IBSP,LPL,MMP13,MMP2,MMP3,MMP9,NET1,NR3C2,NRIP1,PENK,PTGS2,PTH1R,RBP1,RPL39,RPS18,RPS7,SCD,SDC1,SELENBP1,SEMA3E,SERPINB9,SERPINE1,SFRP2,SNAI1,SNCG,SOCS3,SPHK1,SPP1,TACR1,TIMP1,TNFSF11,Tpm4,TREM1,UGCG,VAMP7	267 (18)
Nfatc1	transcription regulator		1.396	6.69e-05	COL10A1,CTSK,DCSTAMP,ITGAV,MYH4,NOX4,OSCAR,PPARG,PTGS2,RORC,TNFSF11	226 (22)
Nfkb	complex	Activated	3.342	2.11e-08	ABCG1,BCL2,CD36,CGREF1,CLEC4E,COL18A1,COL2A1,CXCL2,CXCL3,CXCL6,DAD1,EFNA1,ELL2,ENPP1,FGF2,GAS6,HAS2,HIF1A,HIVEP1,HMOX1,IER3,IL15RA,IL1B,IRF4,ITGAV,LITAF,MEOX1,MMP13,MMP2,MMP3,MMP9,PPARG,PTGS2,PTX3,Saa3,SCFD1,SELE,SERPINA3,SERPINE1,SLC22A4,SOCS3,SOX5,SPP1,TACR1,TIMP1,TNFAIP6,TNFSF11	269 (14)
Erk1/2	group	Activated	3.936	1.06e-12	ADIPOQ,ALOX5,BCL2,CEBPA,CLEC11A,COL2A1,CTSB,CXCL3,CXCL6,EMCN,FABP4,FGF2,FZD1,GJA1,H19,HAS2,HIF1A,ID3,IGFBP3,IL1B,MMP13,MMP2,MMP3,MMP9,NOX4,POSTN,PTGS2,PTN,Saa3,SERPINE1,SNAI1,SOCS3,SPP1,TACR1,TIMP1,TREM1,WISP1	247 (17)
P38 Mapk	group	Activated	3.218	7.47e-16	ADIPOQ,BCL2,BGN,CD36,CEBPA,CTSK,CXCL2,CXCL3,CXCL6,FABP4,FGF2,GJA1,HIF1A,HMOX1,ID3,IER3,IL1B,ITGAV,KDELR1,KLF4,LEP,MAL,MIF,MMP13,MMP2,MMP3,MMP9,Nes,PCK1,PLA2G7,POSTN,PPARG,PTGS2,RBP1,SATB2,SELE,SERPINE1,SLC6A12,SLC8A1,SNAI1,SOCS3,SP7,TIMP1,TIMP3,TNFSF11,TREM1	240 (19)
Mapk	group	Activated	2.033	1.23e-06	ADAM12,BCL2,GJA1,HGF,HMOX1,IGF1,IL1B,LEP,MMP13,MMP3,MMP9,PTGS2,SNAI1,SNCG,SPP1	278 (22)
Src	kinase		1.668	0.000225	CTSB,F2R,GJA1,HAS2,HIF1A,IBSP,MMP2,MMP9,POSTN,PTGS2,PTH1R,SPP1	294 (19)
PI3k	complex	Activated	3.064	1.01e-08	ADAM12,AQP7,BCL2,CDH2,CTSD,GJA1,H19,HIF1A,HMOX1,IGF1,IL1B,LEP,MAP2,MAP3K5,MMP13,MMP14,MMP2,MMP9,NOX4,POSTN,PRKAR2B,PTGS2,SERPINE1,SNAI1,SNCG,SOCS3,SPP1,TREM1,TXNIP,UGCG	221 (19)
Akt	group	Activated	2.84	3.82e-12	ADIPOQ,AR,BCL2,CD36,CTSD,FABP4,HIF1A,HMOX1,IER3,IGF1,IL1B,LEP,LPL,MAP2,MMP14,MMP2,MMP9,NET1,NOX4,PCK1,PPARG,PTGS2,PTN,PTX3,RASD1,RDH10,SERPINE1,SLC8A1,SNAI1,SOCS3,SOX4,SPP1,THBS2,TNC	330 (21)
IPA analysis to predict upstream regulators from the dataset of 690 inversely regulated DEG based on the literature and compiled in the Ingenuity® Knowledge Base. The analysis determines the number of known targets of the upstream regulators present in the dataset. Overlap P-values are calculated based on significant overlap between genes in the dataset and known targets regulated by the upstream…

## Sheet: ST7
Supplemental Table 7: Top 20 Biological Processes
Biological processes	Count	PValue
GO:0007155~cell adhesion	64	1.93e-15
GO:0022610~biological adhesion	64	2.05e-15
GO:0001501~skeletal system development	39	5.89e-12
GO:0001503~ossification	23	3.46e-11
GO:0060348~bone development	24	4.79e-11
GO:0031214~biomineral formation	11	3.52e-07
GO:0043062~extracellular structure organization	21	5.98e-07
GO:0030198~extracellular matrix organization	16	4.32e-06
GO:0006641~triglyceride metabolic process	10	4.68e-06
GO:0050873~brown fat cell differentiation	9	7.2e-06
GO:0001894~tissue homeostasis	11	1.2e-05
GO:0032963~collagen metabolic process	8	1.34e-05
GO:0009611~response to wounding	31	1.43e-05
GO:0044259~multicellular organismal macromolecule metabolic process	8	1.83e-05
GO:0006029~proteoglycan metabolic process	9	2.04e-05
GO:0006639~acylglycerol metabolic process	10	2.23e-05
GO:0051216~cartilage development	13	2.72e-05
GO:0044236~multicellular organismal metabolic process	8	3.26e-05
GO:0006662~glycerol ether metabolic process	10	3.28e-05
GO:0006638~neutral lipid metabolic process	10	3.28e-05

## Sheet: ST8
Supplemental Table 8: Top 10 KEGG Pathways for 690 DEG
KEGG pathway	Count	PValue
mmu04512:ECM-receptor interaction	21	2.31e-10
mmu04142:Lysosome	20	7.82e-07
mmu03320:PPAR signaling pathway	15	6.65e-06
mmu04510:Focal adhesion	24	1.54e-05
mmu04920:Adipocytokine signaling pathway	10	0.002415
mmu04910:Insulin signaling pathway	14	0.007274
mmu00330:Arginine and proline metabolism	7	0.027553
mmu00600:Sphingolipid metabolism	6	0.035469
mmu05200:Pathways in cancer	22	0.044521
mmu05414:Dilated cardiomyopathy	9	0.048108
